# Supplementary material for: Inconclusive evidence for rapid adaptive evolution
Source: Nat Commun. 2018 Jul 10;9:2663. doi: 10.1038/s41467-018-05119-2 (PMC6039431; doi:10.1038/s41467-018-05119-2)
Supplement: Supplementary file 2 — Supplementary Data 1 [file 41467_2018_5119_MOESM2_ESM.xlsx]

## Sheet: Sweden
Site	Date	Ring	Status	Species	Age	Sex	Moult	Wing	P8	Tail	Tarsus	Bill (S)	Weight	Fat	Muscle	Time	Notes
Silvåkratornet, Krankesjön	2013-06-09	CT90305	C	Acrsci	4	F		63.5					12.4	4	3	10:00:00	egg
Silvåkratornet, Krankesjön	2013-06-09	CT90306	C	Acrsci	4	M		68					11.3	0	3	10:00:00
Silvåkratornet, Krankesjön	2013-06-11	CT90309	C	Acrsci	4	M		69					11.8	1	3	08:30:00
Silvåkratornet, Krankesjön	2013-06-11	CT90310	C	Acrsci	4	M		68.5					11.9	2	3	08:30:00	Photos
Sjötorps ängar, Krankesjön	2013-07-05	CT90336	C	Acrsci	4	M		69					11.4	0	2	06:30:00
Silvåkratornet, Krankesjön	2013-07-09	CT90356	C	Acrsci	4	M		70.5					13.1	2	2
Silvåkratornet, Krankesjön	2013-07-09	CT90387	C	Acrsci	4	M		69					10.9	0	2	07:30:00
Silvåkratornet, Krankesjön	2013-07-09	CT90393	C	Acrsci	4			67					11.3	2	3	09:00:00
Silvåkratornet, Krankesjön	2013-07-24	CT90405	C	Acrsci	4	F		68.5					11.7	1	2	06:30:00	P4
Silvåkratornet, Krankesjön	2013-07-24	CT90407	C	Acrsci	4	M		69.5					11.5	1	3	07:30:00
Silvåkratornet, Krankesjön	2013-07-24	CT90408	C	Acrsci	4	M		70					11.4	1	2	08:00:00
Silvåkratornet, Krankesjön	2013-07-24	CT90410	C	Acrsci	4		BM	66					13	5	3	08:00:00
Silvåkratornet, Krankesjön	2013-07-24	CT90415	C	Acrsci	4	F	BM	68.5					12.7	4	2	09:30:00	P5
Silvåkratornet, Krankesjön	2013-07-24	CT90416	C	Acrsci	4	F		68					11.2	1	2	10:00:00	P4
Silvåkratornet, Krankesjön	2013-07-24	CT90417	C	Acrsci	4	M	BM	67					12.1	1	2	10:00:00
CES - Silvåkra	2014-05-26	CT90459	C	Acrsci	4			65.5					9.8	2	2	05:30:00
CES - Silvåkra	2014-05-26	CT90460	C	Acrsci	4			71				17.4	11.4	0	3	05:30:00	notch=14, Photos
CES - Silvåkra	2014-05-26	CT90463	C	Acrsci	4	M		68.5					11.3	0	3	07:30:00	notch=12
CES - Silvåkra	2014-05-26	CT90464	C	Acrsci	(5)	M		69				18.1	11.4	0	3	08:00:00	notch=13, grey iris
CES - Silvåkra	2014-05-26	CT90466	C	Acrsci	4	F		65					12.1	3	3	09:00:00
CES - Silvåkra	2014-05-26	CT90468	C	Acrsci	4			67.5					11.4	3	2	10:30:00
CES - Silvåkra	2014-06-05	CT90470	C	Acrsci	4			67.5					12	3	3	05:00:00
CES - Silvåkra	2014-06-05	CT90471	C	Acrsci	4			70.5					13	4	3	05:30:00	notch=13
CES - Silvåkra	2014-06-05	CT90472	C	Acrsci	4			67.5					12	0	3	05:30:00
CES - Silvåkra	2014-06-05	CT90473	C	Acrsci	4			71					13.5	5	3	05:30:00	notch=12=P2/3
CES - Silvåkra	2014-06-17	CT90482	C	Acrsci	4			66					11.4	3	3	07:00:00	notch=12
CES - Silvåkra	2014-06-17	CT90486	C	Acrsci	(5)	M		71.5					11.7	1	2	08:30:00	notch=13.5=P1/2
CES - Silvåkra	2014-06-17	CT90487	C	Acrsci	4			66.5					11.6	1	2	08:30:00
CES - Silvåkra	2014-06-24	CT90491	C	Acrsci	4	M		68					11.8	0	2	05:30:00
CES - Silvåkra	2014-06-24	CT90499	C	Acrsci	4	M		67					12	2	2	10:30:00
CES - Silvåkra	2014-07-02	CT90502	C	Acrsci	4	M		69					11.2	1	3	05:00:00	notch=12.5=P1/2
CES - Silvåkra	2014-07-02	CT90505	C	Acrsci	4	M		71					11.7	0	2	05:00:00	notch=12.5=P1/2
CES - Silvåkra	2014-07-02	CT90508	C	Acrsci	4	M		67.5					11.8	0	2	05:30:00
CES - Silvåkra	2014-07-02	CT90515	C	Acrsci	4	M		68					11.9	2	3	07:00:00
CES - Silvåkra	2014-07-02	CT90518	C	Acrsci	4	M		68					11.7	0	2	08:30:00
CES - Silvåkra	2014-07-19	CT90534	C	Acrsci	4	M	filling moult	71					12.2	1	3	08:00:00	notch=12.5=P1/2; BP2, protuberant cloaca
CES - Silvåkra	2014-07-19	CT90538	C	Acrsci	4	F		66.5					11.3	2	2	08:30:00	BP3
CES - Silvåkra	2014-07-27	CT90555	C	Acrsci	4	F		65					11.8	1	2	06:00:00	BP4
CES - Silvåkra	2014-07-27	CT90563	C	Acrsci	4		BM3	68.5					12	1	3	06:30:00
CES - Silvåkra	2014-07-27	CT90567	C	Acrsci	4	M	BM1	70						2	2	07:30:00
CES - Silvåkra	2014-07-27	CT90574	C	Acrsci	4		BM3	67.5					13.3	3	2	08:00:00
CES - Silvåkra	2014-07-27	CT90576	C	Acrsci	(5)	M	BM3	69.5					12.4	2	2	08:00:00
CES - Silvåkra	2014-07-27	CT90581	C	Acrsci	4		BM3	68					13.5	4	2	08:30:00
CES - Silvåkra	2014-07-27	CT90591	C	Acrsci	4			68					12.3	2	1	09:30:00
CES - Silvåkra	2014-08-06	CT90598	C	Acrsci	4			69					13.4	3	2	05:30:00
CES - Silvåkra	2014-08-06	CT90599	C	Acrsci	4			69					12.4	4	2	05:30:00
CES - Silvåkra	2014-08-06	CT90617	C	Acrsci	4	F	BM1	64					12	1	2	06:30:00	BP5
CES - Silvåkra	2014-08-15	CT90647	C	Acrsci	4	F	BM3	66.5					11.7	2	2	05:30:00
CES - Silvåkra	2014-08-15	CT90650	C	Acrsci	4			68					12.5	4	1	06:00:00
CES - Silvåkra	2014-08-15	CT90660	C	Acrsci	4			69					11.1	2	0	08:30:00
CES - Silvåkra	2014-08-15	CT90664	C	Acrsci	4			69					13.5	4	2	08:30:00
CES - Silvåkra	2014-08-15	12652873	MUSSGNAT 1000 BRUSSELLS	Acrsci	4			67						6	3	09:30:00	Photos
CES - Silvåkra	2014-08-15	CT90673	C	Acrsci	4	F		66.5					12.9	6	2	10:00:00	BP5
CES - Silvåkra	2014-08-26	CT90688	C	Acrsci	4	F		67					11.8	3	2	09:00:00	BP5
CES - Silvåkra	2014-08-26	CT90699	C	Acrsci	4	F		68.5					12.1	3	3	10:00:00	BP5
CES - Silvåkra	2015-05-08	CT90742	C	Acrsci	4			69.5					11.7	0	3	05:30:00
CES - Silvåkra	2015-05-08	CT90744	C	Acrsci	4			65.5					11.4	3	3	06:00:00
CES - Silvåkra	2015-05-18	CT90749	C	Acrsci	4			66.5					11.9	4	3	06:00:00
CES - Silvåkra	2015-05-18	CT90750	C	Acrsci	4			69.5					12.4	4	3	06:00:00	Photos, white tips to rectrices
CES - Silvåkra	2015-06-05	CT90761	C	Acrsci	4	M		68					11.4	2	3	05:00:00
CES - Silvåkra	2015-06-05	CT90762	C	Acrsci	4	M		68					11.8	2	3	05:00:00
CES - Silvåkra	2015-06-05	CT90766	C	Acrsci	4	M		67					11.9	0	3	06:00:00
CES - Silvåkra	2015-06-05	CT90767	C	Acrsci	4	M		68.5					11.4	2	3	07:00:00
CES - Silvåkra	2015-06-05	CT90770	C	Acrsci	4			67.5					11.8	4	2	08:00:00
CES - Silvåkra	2015-06-05	CT90771	C	Acrsci	4			70					12.9	3	3	08:30:00
CES - Silvåkra	2015-06-05	CT90773	C	Acrsci	4	M		70					11.5	1	3	09:00:00
CES - Silvåkra	2015-06-05	CT90776	C	Acrsci	4	M		69					11.5	0	3	10:00:00
CES - Silvåkra	2015-06-05	CT90777	C	Acrsci	4			69.5					12.1	3	2	10:00:00
CES - Silvåkra	2015-06-05	CT90778	C	Acrsci	4			68.5					13.6	4	3	10:00:00
CES - Silvåkra	2015-06-11	CT90779	C	Acrsci	4			66					13.1	3	2	05:00:00	egg?
CES - Silvåkra	2015-06-11	CT90782	C	Acrsci	4	F		65.5					12.8	3	3	05:00:00	BP1(egg)
CES - Silvåkra	2015-06-11	CT90787	C	Acrsci	4	M		68.5					11	1	3	07:30:00
CES - Silvåkra	2015-06-11	CT90788	C	Acrsci	4	M		71					12.6	0	3	07:30:00
CES - Silvåkra	2015-07-07	CX14028	C	Acrsci	4	F		68					12.3	3	2	05:00:00	BP4
CES - Silvåkra	2015-07-07	CX14030	C	Acrsci	4	M		68					11.4	1	3	06:00:00
CES - Silvåkra	2015-07-07	CX14033	C	Acrsci	4	F		64.5					11.6	2	2	08:00:00	BP4
CES - Silvåkra	2015-07-07	CX14034	C	Acrsci	4	M		68					12.5	2	1	10:00:00
CES - Silvåkra	2015-07-14	CX14047	C	Acrsci	4	F		66					12.1	3	2	06:30:00	BP4
CES - Silvåkra	2015-07-14	CX14049	C	Acrsci	4	F		66					11.6	1	1	06:30:00	BP4
CES - Silvåkra	2015-07-14	CX14050	C	Acrsci	4	M		70.5					12.2	1	2	06:30:00
CES - Silvåkra	2015-07-14	CX14056	C	Acrsci	4	M		67					11.1	0	2	07:00:00
CES - Silvåkra	2015-07-14	CX14059	C	Acrsci	4	M		69.5					13.6	1	2	08:00:00
CES - Silvåkra	2015-07-23	CX14071	C	Acrsci	4	M		66.5					11.9	2	3	06:00:00
CES - Silvåkra	2015-07-23	CX14076	C	Acrsci	4	M		71					11.7	1	2	08:30:00
CES - Silvåkra	2015-07-23	CX14079	C	Acrsci	4	F		68					12.2	2	2	11:00:00
CES - Silvåkra	2015-08-19	CX14131	C	Acrsci	4	F		67					13.2	6	2	07:30:00	BP5
CES - Silvåkra	2015-08-19	CX14141	C	Acrsci	4			69					12.8	4	2	07:30:00
CES - Silvåkra	2016-05-17	CX14200	C	Acrsci	4	M		69					11.9	1	3	07:00:00
CES - Silvåkra	2016-05-17	CX14201	C	Acrsci	4			65.5					11	3	2	07:00:00
CES - Silvåkra	2016-05-17	CX14203	C	Acrsci	4			67.5					12.7	3	3	10:00:00	Photos
CES - Silvåkra	2016-06-06	CX14213	C	Acrsci	(5)			65.5					10	0	3	05:30:00	Grey iris
CES - Silvåkra	2016-06-06	CX14214	C	Acrsci	4	M		70					11.8	1	3	06:00:00
CES - Silvåkra	2016-06-06	CX14215	C	Acrsci	4			67.5					12.1	3	3	07:00:00
CES - Silvåkra	2016-06-06	CX14218	C	Acrsci	4	M		66					10.8	3	2	08:00:00
CES - Silvåkra	2016-06-06	CX14220	C	Acrsci	4	M		66.5					11.6	1	2	10:30:00
CES - Silvåkra	2016-06-12	CX14222	C	Acrsci	4	M		68					12.5	0	1	07:30:00
CES - Silvåkra	2016-06-12	CX14223	C	Acrsci	4	F		65.5					13.1	3	2	08:00:00	BP4
CES - Silvåkra	2016-06-12	CX14224	C	Acrsci	4	M		68					12.5	1	2	08:30:00
CES - Silvåkra	2016-06-12	B4G4898	RADOFZELL GERMANIA	Acrsci	4	M		69					11.7	1	3	10:30:00	Photos
CES - Silvåkra	2016-06-21	CX14230	C	Acrsci	4	F		66.5					12.1	1	1	05:00:00	BP0(egg?)
CES - Silvåkra	2016-06-21	CX14231	C	Acrsci	4	M		69					11.6	0	2	05:30:00
CES - Silvåkra	2016-06-21	CX14236	C	Acrsci	4	M		69					12.9	2	3	07:30:00
CES - Silvåkra	2016-06-21	14322902	MUS SG NAT 1000 BRUSSELS	Acrsci	4	M		68.5					12.8	1	2	05:30:00
CES - Silvåkra	2016-07-09	CX14243	C	Acrsci	4	M		68.5					10.9	0	2	05:30:00
CES - Silvåkra	2016-07-09	CX14244	C	Acrsci	4	F		65					12.4	3	2	05:30:00	BP4
CES - Silvåkra	2016-07-17	CX14262	C	Acrsci	4	M		68					11.7	0	2	05:00:00
CES - Silvåkra	2016-07-17	CX14264	C	Acrsci	4	(M)		67.5					11.3	0	2	05:30:00
CES - Silvåkra	2016-07-17	CX14277	C	Acrsci	4	F		67					12.3	2	2	09:30:00	BP4
CES - Silvåkra	2016-07-17	CX14281	C	Acrsci	4	M		70					12	1	2	10:30:00
CES - Silvåkra	2016-07-26	CX14283	C	Acrsci	4	F		66.5					12.2	1	2	05:30:00
CES - Silvåkra	2016-07-26	CX14292	C	Acrsci	4	F		66.5					12.6	3	2	06:30:00	BP3/4
CES - Silvåkra	2016-07-26	CX14297	C	Acrsci	4	M		69					12	1	2	07:30:00
CES - Silvåkra	2016-07-26	CX14301	C	Acrsci	4			68.5					13.1	3	3	08:00:00	Photos
CES - Silvåkra	2016-08-09	CX14313	C	Acrsci	4	F		67					13	4	3	05:00:00
CES - Silvåkra	2016-08-09	CX14317	C	Acrsci	4	F		67					12.6	3	2	05:30:00
CES - Silvåkra	2016-08-09	CX14329	C	Acrsci	4		0	68.5					13	5	2	06:30:00
CES - Silvåkra	2016-08-09	CX14335	C	Acrsci	4			68					13.5	6	2	08:00:00

## Sheet: Portugal
Site	Date	Ring	Status	Species	Age	Sex	Moult	Wing	P8	Tail	Tarsus	Bill (S)	Weight	Fat	Muscle	Time	Notes
Salreu, Estarreja	1997-04-09	A151909	C	Acrsci	4			66					9.6	1		11:10:00
Salreu, Estarreja	1997-04-15	A151921	C	Acrsci	4			65					9.8	1		07:00:00
Salreu, Estarreja	1997-04-15	A151924	C	Acrsci	4			65					9.8	1		10:00:00
Salreu, Estarreja	1997-04-23	A151933	C	Acrsci	4			66					10.1	1		08:45:00
Salreu, Estarreja	1997-05-09	A151937	C	Acrsci	4			67					10.8	0		05:25:00
Salreu, Estarreja	1997-05-09	A151949	C	Acrsci	4			64					9.9	0		08:25:00
Salreu, Estarreja	1997-05-15	A151951	C	Acrsci	4			64					10	0		05:20:00
Salreu, Estarreja	1997-05-15	A151952	C	Acrsci	4			67					9.5	0		05:20:00
Salreu, Estarreja	1997-05-15	A151953	C	Acrsci	4			67					11	0		05:20:00
Salreu, Estarreja	1997-05-15	A151954	C	Acrsci	4		pi	65					10.2	0		06:20:00
Salreu, Estarreja	1997-05-15	A151955	C	Acrsci	4			64					9.6	0		06:20:00
Salreu, Estarreja	1997-05-15	A151956	C	Acrsci	4			63					9.9	0		06:20:00	1b
Salreu, Estarreja	1997-05-15	A151957	C	Acrsci	4			65					10	0		08:20:00
Salreu, Estarreja	1997-05-15	A151958	C	Acrsci	4			65					10	0		08:20:00
Salreu, Estarreja	1997-05-15	A151959	C	Acrsci	4			67					9.7	0		08:20:00
Salreu, Estarreja	1997-05-15	A151960	C	Acrsci	4			65					9.9	0		09:20:00
Salreu, Estarreja	1997-05-20	A151966	C	Acrsci	4			66					10.3			07:15:00
Salreu, Estarreja	1997-05-20	A151968	C	Acrsci	4			63					9.9			08:15:00
Salreu, Estarreja	1997-05-22	A151971	C	Acrsci	4			64					9.5	0		05:15:00
Salreu, Estarreja	1997-05-22	A151975	C	Acrsci	4			64					9.7	0		06:15:00
Salreu, Estarreja	1997-05-22	A151976	C	Acrsci	4			63					9.9	0		06:15:00
Salreu, Estarreja	1997-05-27	A151978	C	Acrsci	4			63					9.2			05:30:00
Salreu, Estarreja	1997-05-27	A151988	C	Acrsci	4			65					9.8			08:10:00
Salreu, Estarreja	1997-05-27	A151989	C	Acrsci	4			66					9.6			08:10:00
Salreu, Estarreja	1997-05-27	A151990	C	Acrsci	4			63					10.1			09:10:00
Salreu, Estarreja	1997-05-27	A151991	C	Acrsci	4			62					10.3			09:10:00
Salreu, Estarreja	1997-06-11	A151992	C	Acrsci	4			65					10.8			06:05:00
Salreu, Estarreja	1997-06-11	A151996	C	Acrsci	4			65					9.2			07:05:00
Salreu, Estarreja	1997-06-11	A151997	C	Acrsci	4			63					10.1			07:05:00
Salreu, Estarreja	1997-06-11	A151998	C	Acrsci	4			65					9.8			07:05:00
Salreu, Estarreja	1997-06-11	A152000	C	Acrsci	4			65					9.7			07:05:00
Salreu, Estarreja	1997-06-11	A153002	C	Acrsci	4			66					10.1			09:05:00
Salreu, Estarreja	1997-06-13	A153004	C	Acrsci	4			68					10			05:05:00	1b
Salreu, Estarreja	1997-06-13	A153005	C	Acrsci	4		pi	64					10.2			05:05:00
Salreu, Estarreja	1997-06-13	A153006	C	Acrsci	4			64					9.4			05:05:00
Salreu, Estarreja	1997-06-13	A153007	C	Acrsci	4			67					9.3			05:05:00
Salreu, Estarreja	1997-06-13	A153008	C	Acrsci	4			63					9.7			06:05:00
Salreu, Estarreja	1997-06-13	A153011	C	Acrsci	4			64					9.9			07:05:00
Salreu, Estarreja	1997-06-13	A153013	C	Acrsci	4			66					10.1			08:05:00
Salreu, Estarreja	1997-06-13	A153014	C	Acrsci	4			64					10.1			08:05:00
Salreu, Estarreja	1997-06-13	A153015	C	Acrsci	4		pi	61					10			08:05:00
Salreu, Estarreja	1997-06-13	A153016	C	Acrsci	4			61					9.1	2		08:05:00
Salreu, Estarreja	1997-06-13	A153017	C	Acrsci	4			63					10.1			08:05:00
Salreu, Estarreja	1997-06-13	A153018	C	Acrsci	4			63					10.2			09:05:00
Salreu, Estarreja	1997-06-13	A153019	C	Acrsci	4			63					10			09:05:00
Salreu, Estarreja	1997-06-13	A153021	C	Acrsci	4			64					9.9			09:05:00
Salreu, Estarreja	1997-06-17	A153027	C	Acrsci	4			67					10	0		06:05:00
Salreu, Estarreja	1997-06-17	A153029	C	Acrsci	3			66					10.3	0		07:05:00	3b
Salreu, Estarreja	1997-06-17	A153031	C	Acrsci	4			65					9.9	0		08:05:00	3b, 9,8
Salreu, Estarreja	1997-06-17	A153032	C	Acrsci	4		bm	67					9.7	0		08:05:00
Salreu, Estarreja	1997-06-17	A153036	C	Acrsci	4			62					10	0		09:05:00
Salreu, Estarreja	1997-06-20	A153037	C	Acrsci	4		pi	66					11.1	0		06:05:00
Salreu, Estarreja	1997-06-20	A153038	C	Acrsci	4		pi	63					9.8	0		07:05:00
Salreu, Estarreja	1997-06-20	A153039	C	Acrsci	4		pi	65					10.5	0		07:05:00
Salreu, Estarreja	1997-06-20	A153040	C	Acrsci	4			63					9.7	0		07:05:00
Salreu, Estarreja	1997-06-20	A153041	C	Acrsci	4			64					10.2	0		08:05:00
Salreu, Estarreja	1997-06-20	A153042	C	Acrsci	4			67					10	0		08:05:00
Salreu, Estarreja	1997-06-20	A153043	C	Acrsci	4			65					10	0		08:05:00
Salreu, Estarreja	1997-06-20	A153044	C	Acrsci	4			63					9.9	0		09:05:00
Salreu, Estarreja	1997-06-25	A153048	C	Acrsci	4		pi	65					10	0		06:05:00
Salreu, Estarreja	1997-06-30	A153058	C	Acrsci	4			67					10.2	0		05:08:00
Salreu, Estarreja	1997-06-30	A153059	C	Acrsci	4		pi,bm	64					10.2	0		07:08:00
Salreu, Estarreja	1997-06-30	A153060	C	Acrsci	4			63					9.6	0		07:08:00	2b,2c
Salreu, Estarreja	1997-06-30	A153061	C	Acrsci	4		pi	64					9	0		09:08:00
Salreu, Estarreja	1997-07-14	A153072	C	Acrsci	4		pi	62					10			05:20:00
Salreu, Estarreja	1997-07-14	A153080	C	Acrsci	4			64					10			05:20:00
Salreu, Estarreja	1997-07-14	A153082	C	Acrsci	4			62					9.8			05:20:00
Salreu, Estarreja	1997-07-14	A153084	C	Acrsci	4			63					9.3			05:20:00
Salreu, Estarreja	1997-07-14	A153085	C	Acrsci	3			61					10.5			05:20:00
Salreu, Estarreja	1997-07-14	A153086	C	Acrsci	4		bm,pi	64					9.9			06:20:00
Salreu, Estarreja	1997-07-14	A153087	C	Acrsci	3		(bm)	61					9			06:20:00
Salreu, Estarreja	1997-07-14		Escaped	Acrsci	4		pi	62					9.2			06:20:00
Salreu, Estarreja	1997-07-14	A153092	C	Acrsci	4			64					10.1			06:20:00
Salreu, Estarreja	1997-07-14	A153093	C	Acrsci	4			64					12	3		06:20:00
Salreu, Estarreja	1997-07-14	A153094	C	Acrsci	4			62					10			06:20:00
Salreu, Estarreja	1997-07-14	A153095	C	Acrsci	4			63					9.9			06:20:00
Salreu, Estarreja	1997-07-14	A153096	C	Acrsci	4			65					10.2			06:20:00
Salreu, Estarreja	1997-07-14	A153097	C	Acrsci	4			64					10.3			07:20:00
Salreu, Estarreja	1997-07-14	A153102	C	Acrsci	4		pi	62					9.7			08:20:00
Salreu, Estarreja	1997-07-14	A153103	C	Acrsci	4		bm c	63					10			08:20:00
Salreu, Estarreja	1997-07-14	A153104	C	Acrsci	4			64					10.5			08:20:00
Salreu, Estarreja	1997-07-14	A153105	C	Acrsci	4			66					10.8			08:20:00
Salreu, Estarreja	1997-07-14	A153106	C	Acrsci	3			63					10			08:20:00
Salreu, Estarreja	1997-07-14	A153107	C	Acrsci	3			62					9.8			08:20:00
Salreu, Estarreja	1997-07-14	A153108	C	Acrsci	4			66					10.9			08:20:00
Salreu, Estarreja	1997-07-14	A153109	C	Acrsci	4			64					10.4			09:20:00
Salreu, Estarreja	1997-07-14	A153110	C	Acrsci	4			64					10.2			09:20:00
Salreu, Estarreja	1997-07-14	A153111	C	Acrsci	4		bm c	64					11			09:20:00
Salreu, Estarreja	1997-07-14	A153113	C	Acrsci	4			64					10.2			09:20:00
Salreu, Estarreja	1997-07-21	A153120	C	Acrsci	4		pi,bm	65					9.8	0		06:20:00
Salreu, Estarreja	1997-07-25	A153121	C	Acrsci	4		pi	64					9.5	0		05:25:00
Salreu, Estarreja	1997-07-25	A153122	C	Acrsci	4			62					8.9	0		05:25:00	8.25,9.0,4c
Salreu, Estarreja	1997-07-25	A153124	C	Acrsci	3			63					8	0		05:25:00
Salreu, Estarreja	1997-07-25	A153126	C	Acrsci	4		pi	62					9.6	0		06:25:00
Salreu, Estarreja	1997-07-25	A153127	C	Acrsci	4			64					11.3	3		06:25:00
Salreu, Estarreja	1997-07-25	A153128	C	Acrsci	4		bm	64					11.7	2		06:25:00	8.25,11.5,3c
Salreu, Estarreja	1997-07-25	A153129	C	Acrsci	3			65					10.2	0		06:25:00
Salreu, Estarreja	1997-07-25	A153130	C	Acrsci	3		bm p	63					9.5	0		07:25:00
Salreu, Estarreja	1997-07-25	A153131	C	Acrsci	4		bm c	64					10.5	0		07:25:00
Salreu, Estarreja	1997-07-25	A153132	C	Acrsci	3		bm t asa	55					10.1	0		07:25:00
Salreu, Estarreja	1997-07-25	A153134	C	Acrsci	4		bm	65					10.8	2		08:25:00
Salreu, Estarreja	1997-07-25	A153135	C	Acrsci	4		pi	63					10.3	2		09:25:00
Salreu, Estarreja	1997-07-30	A153137	C	Acrsci	4		bm	61					10.4	2		06:30:00
Salreu, Estarreja	1997-07-30	A153138	C	Acrsci	4		bm	66					12.4	4		06:30:00
Salreu, Estarreja	1997-07-30	A153139	C	Acrsci	4			63					10	0		07:30:00
Salreu, Estarreja	1997-07-30	A153141	C	Acrsci	4		bm	67					10.2	0		07:30:00
Salreu, Estarreja	1997-07-30	A153142	C	Acrsci	4		pi	64					9.5	0		08:30:00
Salreu, Estarreja	1997-07-30	A153143	C	Acrsci	4		bm	63					10.9	2		08:30:00
Salreu, Estarreja	1997-07-30	A153144	C	Acrsci	3			65					8.9	0		08:30:00
Salreu, Estarreja	1997-07-30	A153146	C	Acrsci	4		bm	63					9.8	0		09:30:00
Salreu, Estarreja	1997-07-30	A153147	C	Acrsci	4		bm	64					10.5	0		09:30:00
Salreu, Estarreja	1997-07-30	A153148	C	Acrsci	4			64					10	0		09:30:00
Salreu, Estarreja	1997-07-30	A153149	C	Acrsci	4		bm	64					10.2	0		09:30:00
Salreu, Estarreja	1997-08-06	A153150	C	Acrsci	4		bm r,pi	63					11	2		05:35:00
Salreu, Estarreja	1997-08-06	A153151	C	Acrsci	4		bm,pi	62					10	1		05:35:00
Salreu, Estarreja	1997-08-06	A153154	C	Acrsci	3			65					9	0		06:35:00
Salreu, Estarreja	1997-08-06	A153156	C	Acrsci	3			63					8.8	0		07:35:00
Salreu, Estarreja	1997-08-06	A153157	C	Acrsci	3			61					8.7	0		07:35:00
Salreu, Estarreja	1997-08-06	A153158	C	Acrsci	4		bm	65					10	1		07:35:00
Salreu, Estarreja	1997-08-06	A153160	C	Acrsci	3			63					10	0		08:35:00
Salreu, Estarreja	1997-08-06	A153161	C	Acrsci	4		bm,pi	64					10.2	0		08:35:00
Salreu, Estarreja	1997-08-06	A153162	C	Acrsci	4			65					9.8	1		09:35:00
Salreu, Estarreja	1997-08-08	A153163	C	Acrsci	4			66					9	0		06:40:00
Salreu, Estarreja	1997-08-08	A153164	C	Acrsci	3			63					10.1	0		06:40:00
Salreu, Estarreja	1997-08-11	A153166	C	Acrsci	4		bm,pi	61					8.7	0		05:40:00	6.40,3b
Salreu, Estarreja	1997-08-11	A153168	C	Acrsci	4		bm,pi	64					12.3	4		05:40:00
Salreu, Estarreja	1997-08-11	A153169	C	Acrsci	4		bm,pi	64					10.1	1		06:40:00
Salreu, Estarreja	1997-08-11	A153170	C	Acrsci	3			63					9.2	0		06:40:00
Salreu, Estarreja	1997-08-11	A153171	C	Acrsci	3		(bm)	61					9.7	0		07:40:00
Salreu, Estarreja	1997-08-11	A153172	C	Acrsci	3			62					8.8	0		08:40:00
Salreu, Estarreja	1997-08-11	A153173	C	Acrsci	3			61					9.3	0		08:40:00
Salreu, Estarreja	1997-08-11	A153174	C	Acrsci	3			62					9	0		08:40:00	9.40,2c
Salreu, Estarreja	1997-08-11	A153175	C	Acrsci	3		(bm)	64					9	0		08:40:00
Salreu, Estarreja	1997-08-11	3618364	MUSEUM PARIS	Acrsci	4		bm	66					10.5	1		06:40:00
Salreu, Estarreja	1997-08-16	A153178	C	Acrsci	3		(bm)	65					9.8	0		05:45:00
Salreu, Estarreja	1997-08-16	A153179	C	Acrsci	3		(bm)	63					9.3	0		05:45:00
Salreu, Estarreja	1997-08-16	A153181	C	Acrsci	3			67					12.2	3		06:45:00
Salreu, Estarreja	1997-08-16	A153182	C	Acrsci	3		(bm)	66					9.9	0		06:45:00
Salreu, Estarreja	1997-08-16	A153183	C	Acrsci	4			64					9.8	2		06:45:00
Salreu, Estarreja	1997-08-16	A153184	C	Acrsci	3			65					9.7	1		06:45:00
Salreu, Estarreja	1997-08-16	A153185	C	Acrsci	3			65					9.5	0		06:45:00
Salreu, Estarreja	1997-08-16	A153187	C	Acrsci	3			63					9.4	1		06:45:00
Salreu, Estarreja	1997-08-16	A153188	C	Acrsci	3		(bm)	63					8.7	0		07:45:00
Salreu, Estarreja	1997-08-16	A153189	C	Acrsci	4		bm,pi	62					9.5	0		07:45:00
Salreu, Estarreja	1997-08-16	A153191	C	Acrsci	3		(bm)	62					9.1	0		08:45:00
Salreu, Estarreja	1997-08-16	A153192	C	Acrsci	4		bm	63					10.3	1		09:45:00
Salreu, Estarreja	1997-08-16	A153193	C	Acrsci	3			64					10	1		09:45:00
Salreu, Estarreja	1997-08-16	A153195	C	Acrsci	4			67					9.8	0		09:45:00
Salreu, Estarreja	1997-08-16	A153196	C	Acrsci	4			68					9.5	0		09:45:00
Salreu, Estarreja	1997-08-16	A153197	C	Acrsci	3			62					9.5	0		09:45:00
Salreu, Estarreja	1997-09-05	A153200	C	Acrsci	3			64					9	0		07:05:00
Salreu, Estarreja	1997-09-05	A154502	C	Acrsci	3			63					9.1	0		07:05:00
Salreu, Estarreja	1997-09-05	A154505	C	Acrsci	4			63					14.6	5		10:05:00
Salreu, Estarreja	1997-09-12	A154509	C	Acrsci	3			62					9.4	0		06:12:00
Salreu, Estarreja	1997-09-12	A154511	C	Acrsci	3			62					8.7	0		06:12:00
Salreu, Estarreja	1997-09-12	A154517	C	Acrsci	3			61					9.5	0		10:12:00
Salreu, Estarreja	1997-09-12	A154518	C	Acrsci	3			64					9.3	0		10:12:00
Salreu, Estarreja	1997-09-19	A154521	C	Acrsci	3			63					10.8	2		06:18:00
Salreu, Estarreja	1997-09-19	A154522	C	Acrsci	3			63					9	0		06:18:00
Salreu, Estarreja	1997-09-19	A154523	C	Acrsci	3			63					9.2	0		06:18:00
Salreu, Estarreja	1997-09-19	A154525	C	Acrsci	3			65					9.3	0		07:18:00
Salreu, Estarreja	1997-09-19	A154527	C	Acrsci	3			64					9.7	2		08:18:00
Salreu, Estarreja	1997-09-19	6450396	BRUXELLES 4-MUSEUM	Acrsci	3			67					10.5	1		07:18:00	ringed on 03.09.97 at Neerpelt, Limburg, Belgium (5113N 0525E)
Salreu, Estarreja	1997-09-29	A154534	C	Acrsci	3			63					9.3			06:30:00
Salreu, Estarreja	1997-09-29	A154535	C	Acrsci	3			66					11	0		07:30:00
Salreu, Estarreja	1997-09-29	A154536	C	Acrsci	3			64					11.8	2		07:30:00
Salreu, Estarreja	1997-09-29	A154537	C	Acrsci	3			68					11.5	3		07:30:00
Salreu, Estarreja	1997-09-29	A154545	C	Acrsci	3			65					9.7			09:30:00
Salreu, Estarreja	1997-10-03	A154548	C	Acrsci	3			64					10	0		06:30:00
Salreu, Estarreja	1997-10-03	A154551	C	Acrsci	3			68					12.7	3		07:30:00
Salreu, Estarreja	1997-10-03	A154552	C	Acrsci	3			65					11.3	2		07:30:00
Salreu, Estarreja	1997-10-17	A154570	C	Acrsci	3			66					10.8	2		08:45:00
Salreu, Estarreja	1997-10-17	A154571	C	Acrsci	3			68					10.6	0		08:45:00
Salreu, Estarreja	1997-10-17	A154572	C	Acrsci	3			65					13.4	3		10:45:00
Salreu, Estarreja	1997-12-05	A154610	C	Acrsci	3		peito	67					11.7	1		08:40:00
Salreu, Estarreja	1998-04-20	A154664	C	Acrsci	4			65					10.3	1		09:50:00
Salreu, Estarreja	1998-04-30	A154671	C	Acrsci	4			67					10.5	0		07:35:00
Salreu, Estarreja	1998-07-22	A154672	C	Acrsci	4	F		61					8.8	0		06:00:00
Salreu, Estarreja	1998-07-22	A154674	C	Acrsci	3			63					9.5	0		06:00:00
Salreu, Estarreja	1998-07-22	A154675	C	Acrsci	3			61					8.9	0		06:00:00
Salreu, Estarreja	1998-07-22	A154677	C	Acrsci	4			64					10.2	1		06:00:00
Salreu, Estarreja	1998-07-22	A154678	C	Acrsci	4	F		64					9.7	0		06:00:00
Salreu, Estarreja	1998-07-22	A154680	C	Acrsci	4			64					10.2	0		06:00:00
Salreu, Estarreja	1998-07-22	A154681	C	Acrsci	3			62					9.9	0		06:00:00
Salreu, Estarreja	1998-07-22	A154682	C	Acrsci	4	F		64					11.1	0		06:00:00
Salreu, Estarreja	1998-07-22	A154683	C	Acrsci	3			65					9.4	0		06:00:00
Salreu, Estarreja	1998-07-22	A154684	C	Acrsci	4			65					8.9	0		06:00:00
Salreu, Estarreja	1998-07-22	A154685	C	Acrsci	4			66					10.7	0		06:00:00
Salreu, Estarreja	1998-07-22	A154686	C	Acrsci	4			59					10.4	0		07:30:00
Salreu, Estarreja	1998-07-22	A154687	C	Acrsci	4			66					10.8	2		07:30:00
Salreu, Estarreja	1998-07-22	A154688	C	Acrsci	3			62					8.4	0		07:30:00
Salreu, Estarreja	1998-07-22	A154689	C	Acrsci	4	F		65					9.3	0		07:30:00
Salreu, Estarreja	1998-07-22	A154690	C	Acrsci	4			65					11.7	0		07:30:00
Salreu, Estarreja	1998-07-22	A154691	C	Acrsci	3		asa	55					10.7	0		07:30:00
Salreu, Estarreja	1998-07-22	A154692	C	Acrsci	4	F		62					9.1	0		09:00:00
Salreu, Estarreja	1998-07-22	A154693	C	Acrsci	4	F		63					9.3	0		09:00:00
Salreu, Estarreja	1998-07-22	A154697	C	Acrsci	4			62					10.9	1		09:00:00
Salreu, Estarreja	1998-09-18	A180303	C	Acrsci	3			61					8.3	0		07:45:00
Salreu, Estarreja	1998-09-18	A180304	C	Acrsci	3			63					8.4	0		07:45:00
Salreu, Estarreja	1999-05-21	A180319	C	Acrsci	4			65					10.7			10:45:00
Salreu, Estarreja	1999-05-21	A180320	C	Acrsci	4			62					10.2			10:45:00
Salreu, Estarreja	1999-05-21	A180321	C	Acrsci	4			64					10.5			10:45:00
Salreu, Estarreja	1999-06-09	A180322	C	Acrsci	4	F	pi	64					9.6			05:30:00
Salreu, Estarreja	1999-06-09	A180323	C	Acrsci	4			61					9.5			05:30:00
Salreu, Estarreja	1999-06-09	A180326	C	Acrsci	4			66					10.3			05:30:00
Salreu, Estarreja	1999-06-09	A180332	C	Acrsci	4			66					10.1			07:05:00
Salreu, Estarreja	1999-06-09	A180335	C	Acrsci	4			62.5					9.5			08:05:00
Salreu, Estarreja	1999-06-09	A180336	C	Acrsci	4			61					9.9			09:05:00
Salreu, Estarreja	1999-06-09	A180337	C	Acrsci	4			64					10.4			09:05:00
Salreu, Estarreja	1999-06-09	A180338	C	Acrsci	4			64					9.8			09:05:00
Salreu, Estarreja	1999-06-09	A180339	C	Acrsci	4			62					10			09:05:00
Salreu, Estarreja	1999-07-07	A180341	C	Acrsci	4			63					9.6			07:30:00
Salreu, Estarreja	1999-07-07	A180342	C	Acrsci	4			64					9.5			07:30:00
Salreu, Estarreja	1999-07-07	A180343	C	Acrsci	4			64					9.9			07:30:00
Salreu, Estarreja	1999-07-07	A180344	C	Acrsci	4			60.5					10.2			07:30:00
Salreu, Estarreja	1999-07-07	A180345	C	Acrsci	4			65					9.9			07:30:00
Salreu, Estarreja	1999-07-07	A180346	C	Acrsci	3			61					9.2			07:30:00
Salreu, Estarreja	1999-07-07	A180350	C	Acrsci	4			64					8.7			07:45:00
Salreu, Estarreja	1999-07-07	A180352	C	Acrsci	4			62					9.4			08:40:00
Salreu, Estarreja	1999-07-07	A180353	C	Acrsci	3			64					10.2			08:45:00
Salreu, Estarreja	1999-07-07	A180354	C	Acrsci	4			62					9.6			08:53:00
Salreu, Estarreja	1999-07-07	A180355	C	Acrsci	4			62					9.7			09:00:00
Salreu, Estarreja	1999-07-07	A180356	C	Acrsci	4			66					10.5			10:00:00
Salreu, Estarreja	1999-07-21	A180357	C	Acrsci	3			63					10	0		05:20:00
Salreu, Estarreja	1999-07-21	A180359	C	Acrsci	4			64					9.7	0		05:20:00
Salreu, Estarreja	1999-07-21	A180360	C	Acrsci	3			59					9.3	1		05:20:00
Salreu, Estarreja	1999-07-21	A180361	C	Acrsci	4			63					9.5	0		05:20:00
Salreu, Estarreja	1999-07-21	A180362	C	Acrsci	3			62					8.8	0		05:20:00
Salreu, Estarreja	1999-07-21	A180364	C	Acrsci	3			64					9.4	0		05:20:00
Salreu, Estarreja	1999-07-21	A180365	C	Acrsci	3		bm	62					9	0		05:20:00
Salreu, Estarreja	1999-07-21	A180366	C	Acrsci	4	F	pi	62					8.8	0		05:20:00
Salreu, Estarreja	1999-07-21	A180368	C	Acrsci	4	F	bm, pi	62					10.3	0		05:20:00
Salreu, Estarreja	1999-07-21	A180369	C	Acrsci	4			67					9.2	0		05:20:00	7.20
Salreu, Estarreja	1999-07-21	A180371	C	Acrsci	4	F	pi	63					9.3	0		06:20:00
Salreu, Estarreja	1999-07-21	A180372	C	Acrsci	4		bm	65					10.1	0		06:20:00
Salreu, Estarreja	1999-07-21	A180374	C	Acrsci	4		bm	64					9.8	0		06:20:00
Salreu, Estarreja	1999-07-21	A180375	C	Acrsci	4			63					10.5	0		06:20:00
Salreu, Estarreja	1999-07-21	A180376	C	Acrsci	3			64					8.9	0		06:20:00
Salreu, Estarreja	1999-07-21	A180377	C	Acrsci	3		bm	63					9.8	0		06:20:00
Salreu, Estarreja	1999-07-21	A180378	C	Acrsci	3		bm	64					10.4	0		07:20:00	8.20
Salreu, Estarreja	1999-07-21	A180379	C	Acrsci	4	F	bm, pi	64					9.6	0		08:20:00
Salreu, Estarreja	1999-07-21	A180380	C	Acrsci	4	F	bm, pi	63					10.7	0		08:20:00
Salreu, Estarreja	1999-07-21	A180381	C	Acrsci	3			61					9.2	0		08:20:00
Salreu, Estarreja	1999-07-21	A180382	C	Acrsci	4	F	pi, bm, t	61					8.6	0		08:20:00
Salreu, Estarreja	1999-07-21	A180384	C	Acrsci	4	F	bm, pi	64					11.7	1		08:20:00
Salreu, Estarreja	1999-07-21	A180385	C	Acrsci	4		bm	64					10.4	0		08:20:00
Salreu, Estarreja	1999-07-21	A180386	C	Acrsci	3			62					9.8	0		08:20:00
Salreu, Estarreja	1999-07-21	A180387	C	Acrsci	4	F	pi	64					9.7	0		09:20:00
Salreu, Estarreja	1999-07-21	A180388	C	Acrsci	3			63					9.3	0		09:20:00
Salreu, Estarreja	1999-07-21	A180389	C	Acrsci	4		bm	66					10.7	0		09:20:00
Salreu, Estarreja	1999-07-23	A180392	C	Acrsci	3		bm	62					9.1	0		05:30:00
Salreu, Estarreja	1999-07-23	A180395	C	Acrsci	3			63					10.5	0		05:30:00	9.00
Salreu, Estarreja	1999-07-23	A180401	C	Acrsci	4		bm	64					10.2			05:30:00
Salreu, Estarreja	1999-07-23	A180407	C	Acrsci	3			68					12.8	0		05:30:00
Salreu, Estarreja	1999-07-23	A180416	C	Acrsci	4		bm	63					9.7	0		05:30:00
Salreu, Estarreja	1999-07-23	A180418	C	Acrsci	3			61					9	0		06:25:00
Salreu, Estarreja	1999-07-23	A180419	C	Acrsci	4								9.2	0		06:25:00
Salreu, Estarreja	1999-07-23	A180424	C	Acrsci	3			64					9.9	0		06:25:00
Salreu, Estarreja	1999-07-23	A180425	C	Acrsci	4	F	pi	62					10.2	1		06:25:00
Salreu, Estarreja	1999-07-23	A180426	C	Acrsci	3			62					9.3	1		06:25:00
Salreu, Estarreja	1999-07-23	A180429	C	Acrsci	3			62					10.2	0		06:25:00
Salreu, Estarreja	1999-07-23	A180432	C	Acrsci	3			63					9.7	1		06:25:00
Salreu, Estarreja	1999-07-23	A180434	C	Acrsci	3			61					9.6	0		08:00:00
Salreu, Estarreja	1999-07-23	A180435	C	Acrsci	3			65					10.7	1		08:00:00
Salreu, Estarreja	1999-07-23	A180437	C	Acrsci	3			63					9.5	1		08:00:00
Salreu, Estarreja	1999-07-23	A180438	C	Acrsci	4	F	pi	64					11.1	1		08:00:00
Salreu, Estarreja	1999-07-23	A180440	C	Acrsci	3			64					9.9	0		08:00:00
Salreu, Estarreja	1999-07-23	A180442	C	Acrsci	3			59					9.5	0		09:00:00
Salreu, Estarreja	1999-07-23	A180443	C	Acrsci	4			64					10.7	0		09:00:00
Salreu, Estarreja	1999-07-23	A180444	C	Acrsci	3			60					10.2	0		09:00:00
Salreu, Estarreja	1999-07-23	A180445	C	Acrsci	3			64					10.2	1		09:00:00
Salreu, Estarreja	1999-07-23	A180446	C	Acrsci	3			62					9.9	1		09:00:00
Salreu, Estarreja	1999-07-23	A180447	C	Acrsci	3			65					10.2	1		09:00:00
Salreu, Estarreja	1999-07-23	A180448	C	Acrsci	3			63					11.5	0		09:00:00
Salreu, Estarreja	1999-07-23	A180449	C	Acrsci	3			61					10.1	0		09:00:00
Salreu, Estarreja	1999-07-23	A180451	C	Acrsci	3			61					10.1	0		10:00:00
Salreu, Estarreja	1999-07-23	A180452	C	Acrsci	3			61					9.5	0		09:00:00
Salreu, Estarreja	1999-07-23	A180453	C	Acrsci	4	F	pi	62					9.7	0		09:00:00
Salreu, Estarreja	1999-07-23	A180454	C	Acrsci	4			61					10.2	2		10:00:00
Salreu, Estarreja	1999-07-23	A180456	C	Acrsci	4			64					9.9	1		10:00:00
Salreu, Estarreja	1999-07-23	A180457	C	Acrsci	4			64					9.7	0		10:00:00
Salreu, Estarreja	1999-07-29	A180460	C	Acrsci	3			61					9.5	0		05:30:00
Salreu, Estarreja	1999-07-29	A180461	C	Acrsci	3			60					9.2	1		05:30:00
Salreu, Estarreja	1999-07-29	A180462	C	Acrsci	3			60					9.1	0		05:30:00
Salreu, Estarreja	1999-07-29	A180465	C	Acrsci	3			64					10.5	1		05:30:00
Salreu, Estarreja	1999-07-29	A180468	C	Acrsci	3			65					10	0		06:30:00
Salreu, Estarreja	1999-07-29	A180471	C	Acrsci	3			61					9.8	0		06:30:00
Salreu, Estarreja	1999-07-29	A180473	C	Acrsci	4			62					11	2		06:30:00
Salreu, Estarreja	1999-07-29	A180474	C	Acrsci	4	F	pi	61					8.8	0		06:30:00
Salreu, Estarreja	1999-07-29	A180475	C	Acrsci	4			63					10.9	1		06:30:00
Salreu, Estarreja	1999-07-29	A180477	C	Acrsci	4	F	bm, pi	62					11.4	2		06:30:00
Salreu, Estarreja	1999-07-29	A180478	C	Acrsci	4	F	pi	64					10.5	1		06:30:00
Salreu, Estarreja	1999-07-29	A180480	C	Acrsci	4	F	pi	64					10.6	0		06:30:00
Salreu, Estarreja	1999-07-29	A180481	C	Acrsci	3			63					10.1	1		07:30:00
Salreu, Estarreja	1999-07-29	A180483	C	Acrsci	3			63					8.9	0		07:30:00
Salreu, Estarreja	1999-07-29	A180485	C	Acrsci	3			65					10.4	0		07:30:00
Salreu, Estarreja	1999-07-29	A180486	C	Acrsci	3			63					10.8	1		07:30:00
Salreu, Estarreja	1999-07-29	A180487	C	Acrsci	4		bm	64					10.4	0		07:30:00
Salreu, Estarreja	1999-07-29	A180489	C	Acrsci	3			62					9.1	0		07:30:00
Salreu, Estarreja	1999-07-29	A180490	C	Acrsci	3			65					9.4	0		07:30:00
Salreu, Estarreja	1999-07-29	A180492	C	Acrsci	4			64					11.1	0		08:30:00
Salreu, Estarreja	1999-07-29	A180493	C	Acrsci	4			63					11.5	1		08:30:00
Salreu, Estarreja	1999-07-29	A180494	C	Acrsci	4			65					10	0		08:30:00
Salreu, Estarreja	1999-07-29	A180495	C	Acrsci	3			63					11.3	2		08:30:00
Salreu, Estarreja	1999-07-29	A180497	C	Acrsci	4	F	bm, pi	64					11.6	1		08:30:00
Salreu, Estarreja	1999-07-29	A180499	C	Acrsci	4			59					8.9	1		08:30:00
Salreu, Estarreja	1999-07-29	A180500	C	Acrsci	4			65					10.1	1		08:30:00
Salreu, Estarreja	1999-07-29	A180801	C	Acrsci	4			64					11.4	2		09:30:00
Salreu, Estarreja	1999-07-29	A180802	C	Acrsci	3			63					10.4	0		09:30:00
Salreu, Estarreja	1999-07-29	A180804	C	Acrsci	3			62					9.7	1		09:30:00
Salreu, Estarreja	1999-07-29	A180805	C	Acrsci	3			64					10.3	1		09:30:00
Salreu, Estarreja	1999-07-29	A180806	C	Acrsci	3			65					9.8	1		09:30:00
Salreu, Estarreja	1999-07-29	A180807	C	Acrsci	4			64					10.2	2		09:30:00
Salreu, Estarreja	1999-07-29	A180808	C	Acrsci	3			61					8	0		09:30:00
Salreu, Estarreja	1999-07-29	A180809	C	Acrsci	3			65					11.3	1		09:30:00
Salreu, Estarreja	1999-07-29	A180813	C	Acrsci	4	F	pi	62					10.7	2		09:30:00
Salreu, Estarreja	1999-08-13	A180819	C	Acrsci	3			69					12.6	2		06:45:00
Salreu, Estarreja	1999-08-13	A180820	C	Acrsci	4	F	pi	63					10.3	1		07:45:00	8.45;10,1
Salreu, Estarreja	1999-08-13	A180821	C	Acrsci	3			63					9.8	0		07:45:00
Salreu, Estarreja	1999-08-13	A180822	C	Acrsci	3			64					9.2	0		07:45:00
Salreu, Estarreja	1999-08-13	A180825	C	Acrsci	3			64					9.3	0		08:45:00
Salreu, Estarreja	1999-08-13	A180826	C	Acrsci	3			62					9.4	0		08:45:00
Salreu, Estarreja	1999-08-13	A180827	C	Acrsci	3			61					9.3	0		08:45:00
Salreu, Estarreja	1999-08-13	A180828	C	Acrsci	3			62					9	0		08:45:00
Salreu, Estarreja	1999-08-13	A180829	C	Acrsci	3			62					9.2	0		08:45:00
Salreu, Estarreja	1999-08-13	A180830	C	Acrsci	4	F	pi	62					10.2	2		08:45:00
Salreu, Estarreja	1999-08-13	A180831	C	Acrsci	4			64					13.1	5		08:45:00
Salreu, Estarreja	1999-08-13	A180832	C	Acrsci	4	F	pi	64					9.1	0		08:45:00
Salreu, Estarreja	1999-08-13	A180836	C	Acrsci	3			60					8.6	0		09:45:00
Salreu, Estarreja	1999-08-13	A180837	C	Acrsci	3			62					9.3	1		09:45:00
Salreu, Estarreja	1999-08-17	A180840	C	Acrsci	3			63					8.2	0		06:00:00
Salreu, Estarreja	1999-08-17	A180842	C	Acrsci	3			65					9.5	0		06:00:00
Salreu, Estarreja	1999-08-17	A180843	C	Acrsci	4			65					13.7	4		06:00:00
Salreu, Estarreja	1999-08-17	A180844	C	Acrsci	4	F	pi	63					9.8	0		06:50:00
Salreu, Estarreja	1999-08-17	A180846	C	Acrsci	3			63					9.1	1		06:50:00
Salreu, Estarreja	1999-08-17	A180847	C	Acrsci	3			61					9.9	1		07:50:00
Salreu, Estarreja	1999-08-17	A180848	C	Acrsci	4			63					9.5	1		07:50:00
Salreu, Estarreja	1999-08-17	A180849	C	Acrsci	3			65					9	0		07:50:00
Salreu, Estarreja	1999-08-17	A180851	C	Acrsci	3			64					9.5	0		08:50:00
Salreu, Estarreja	1999-08-17	A180855	C	Acrsci	4	F	bm, pi	62					9.8	0		09:50:00
Salreu, Estarreja	1999-08-17	A180856	C	Acrsci	3			61					9.3	1		09:50:00
Salreu, Estarreja	1999-08-17	A180857	C	Acrsci	4			64					12.3	4		09:50:00
Salreu, Estarreja	1999-08-23	A180858	C	Acrsci	3			64					9.2	0		06:05:00
Salreu, Estarreja	1999-08-23	A180859	C	Acrsci	3			64					9.3	0		06:05:00
Salreu, Estarreja	1999-08-23	A180860	C	Acrsci	3		bm	63					8.8	0		06:05:00
Salreu, Estarreja	1999-08-23	A180865	C	Acrsci	3			66					11.3	2		06:55:00
Salreu, Estarreja	1999-08-23	A180866	C	Acrsci	3			62					8.7	0		06:55:00
Salreu, Estarreja	1999-08-23	A180867	C	Acrsci	3			63					8.8	0		06:55:00
Salreu, Estarreja	1999-08-23	A180868	C	Acrsci	3			66					10.4	1		07:55:00
Salreu, Estarreja	1999-08-23	A180870	C	Acrsci	3			64					9.9	0		08:55:00
Salreu, Estarreja	1999-08-23	A180871	C	Acrsci	3			62					8.9	0		08:55:00
Salreu, Estarreja	1999-08-27	A180878	C	Acrsci	3			65					10.4	2		06:00:00
Salreu, Estarreja	1999-08-27	A180879	C	Acrsci	3			63					9.2	0		07:55:00
Salreu, Estarreja	1999-08-27	A180880	C	Acrsci	3			65					9.7	0		07:55:00
Salreu, Estarreja	1999-08-27	A180882	C	Acrsci	3			62					8.8	0		07:55:00
Salreu, Estarreja	1999-08-27	A180885	C	Acrsci	3			64					9.7	0		07:55:00
Salreu, Estarreja	1999-08-27	A180888	C	Acrsci	3			64					9.5	0		08:55:00
Salreu, Estarreja	1999-08-27	A180889	C	Acrsci	3		p,c,(bm)	63*					9.3	0		08:55:00
Salreu, Estarreja	1999-08-27	A180890	C	Acrsci	3			64					8.8	0		08:55:00
Salreu, Estarreja	1999-08-27	A180891	C	Acrsci	3			64					9.7	0		09:55:00
Salreu, Estarreja	1999-08-27	A180892	C	Acrsci	4	F	pi	66					9.1	0		09:55:00
Salreu, Estarreja	1999-09-03	A180894	C	Acrsci	3			61					8.9	0		06:10:00
Salreu, Estarreja	1999-09-03	A180900	C	Acrsci	3			66					9.3	1		07:05:00
Salreu, Estarreja	1999-09-03	A180901	C	Acrsci	4			65					9.3	0		07:05:00
Salreu, Estarreja	1999-09-03	A180903	C	Acrsci	3			63					9.4	1		07:05:00
Salreu, Estarreja	1999-09-03	A180904	C	Acrsci	3			66					10.8	2		07:05:00
Salreu, Estarreja	1999-09-03	A180905	C	Acrsci	3			63					8.8	0		07:05:00
Salreu, Estarreja	1999-09-03	A180911	C	Acrsci	3			65					10.1	1		08:05:00
Salreu, Estarreja	1999-09-03	A180912	C	Acrsci	3			63					9.1	0		09:05:00
Salreu, Estarreja	1999-09-03	A180913	C	Acrsci	3			64					9.8	0		10:05:00
Salreu, Estarreja	1999-09-03	A180914	C	Acrsci	3			64					9.8	0		10:05:00
Salreu, Estarreja	1999-09-03	A180915	C	Acrsci	3			62					9.5	0		10:05:00
Salreu, Estarreja	1999-09-03	A180916	C	Acrsci	3			65					11.8	2		10:05:00
Salreu, Estarreja	1999-09-03	A180917	C	Acrsci	3			63					8.5	0		10:05:00
Salreu, Estarreja	1999-09-03	A180918	C	Acrsci	3			65					9.9	0		10:05:00
Salreu, Estarreja	1999-09-07	A180923	C	Acrsci	3			64					8.8	0		06:10:00
Salreu, Estarreja	1999-09-07	A180935	C	Acrsci	3			63					9.2	0		09:10:00
Salreu, Estarreja	1999-09-07	A180936	C	Acrsci	3			61					9.3	0		09:10:00
Salreu, Estarreja	1999-09-10	A180941	C	Acrsci	3			63					9.3	0		06:10:00
Salreu, Estarreja	1999-09-10	A180942	C	Acrsci	3			61					9	0		06:10:00
Salreu, Estarreja	1999-09-10	A180944	C	Acrsci	3			65					9	0		06:10:00
Salreu, Estarreja	1999-09-10	A180946	C	Acrsci	3			59					11.7	4		06:10:00
Salreu, Estarreja	1999-09-10	A180951	C	Acrsci	3			62					8.3	0		06:10:00
Salreu, Estarreja	1999-09-10	A180952	C	Acrsci	3			63					8.7	0		07:10:00
Salreu, Estarreja	1999-09-10	A180953	C	Acrsci	3			65					10.8	1		07:10:00
Salreu, Estarreja	1999-09-10	A180956	C	Acrsci	3			63					9.1	0		07:10:00
Salreu, Estarreja	1999-09-10	A180963	C	Acrsci	3			64					9.6	1		08:10:00
Salreu, Estarreja	1999-09-10	A180966	C	Acrsci	3			64					10.2	1		09:10:00
Salreu, Estarreja	1999-09-10	A180969	C	Acrsci	3			63					8.8	0		09:10:00
Salreu, Estarreja	1999-09-10	A180970	C	Acrsci	3			63					9.6	2		09:10:00
Salreu, Estarreja	1999-09-17	A180975	C	Acrsci	3			61					8.4	0		06:20:00
Salreu, Estarreja	1999-09-17	A180976	C	Acrsci	3			66					12	2		07:15:00
Salreu, Estarreja	1999-09-17	A180988	C	Acrsci	3		bm	60					9.3	0		10:15:00
Salreu, Estarreja	1999-09-17	A180989	C	Acrsci	3		bm	63					9.3	0		10:15:00
Salreu, Estarreja	1999-09-24	A180994	C	Acrsci	3			64					9.3	2		06:30:00
Salreu, Estarreja	1999-09-24	A180995	C	Acrsci	3			64					9.2	0		06:30:00
Salreu, Estarreja	1999-09-24	A180996	C	Acrsci	3			63					9.1	0		06:30:00
Salreu, Estarreja	1999-09-24	A180997	C	Acrsci	3			63					9.6	2		06:30:00
Salreu, Estarreja	1999-09-24	A163003	C	Acrsci	3			65					11.3	1		08:25:00
Salreu, Estarreja	1999-09-24	A163004	C	Acrsci	3			64					9.3	1		08:25:00
Salreu, Estarreja	1999-09-28	A163006	C	Acrsci	3			67					10.6	1		06:40:00
Salreu, Estarreja	1999-09-28	A163012	C	Acrsci	3			66					14.5	5		08:30:00
Salreu, Estarreja	1999-09-28	A163013	C	Acrsci	3			62					9.5	0		08:30:00
Salreu, Estarreja	1999-10-01	A163019	C	Acrsci	3			61					9.3	0		08:30:00
Salreu, Estarreja	1999-10-01	A163020	C	Acrsci	3			63					9.7	0		09:30:00
Salreu, Estarreja	1999-10-08	A163028	C	Acrsci	3			67					10.3	1		07:35:00
Salreu, Estarreja	1999-10-08	A163029	C	Acrsci	3			68					11.2	2		07:35:00
Salreu, Estarreja	1999-10-08	A163030	C	Acrsci	3			65					9.8	0		07:35:00
Salreu, Estarreja	1999-10-08	A163031	C	Acrsci	3			67					10.6	0		07:35:00
Salreu, Estarreja	1999-10-08	A163034	C	Acrsci	3			65					10.3	1		09:35:00
Salreu, Estarreja	1999-10-11	A163042	C	Acrsci	3			69		49	23.6	(s)15,5;(f)11,2	12.3	2		09:40:00	pp17,4;notchR11,2,L11,7;hin clawR6,5,L6,3
Salreu, Estarreja	1999-10-11	A163043	C	Acrsci	3			62					10.3	0		09:40:00
Salreu, Estarreja	1999-10-11	A163045	C	Acrsci	3			64					12.5	3		10.40
Salreu, Estarreja	1999-11-09	A163061	C	Acrsci	3			69.5					17.3	4		08:10:00
Salreu, Estarreja	2000-04-05	A163102	C	Acrsci	4			63.5	43	52	23.5	15.3	9.4	2	1.5	10:20:00
Salreu, Estarreja	2000-04-12	A163105	C	Acrsci	4			67.5	51	56	23.4	17.2	12.2	4	1.5	08:12:00
Salreu, Estarreja	2000-04-21	A163110	C	Acrsci	4			64.5	48.5	52.5	22.8	15.9	10.3	2	2	09:45:00
Salreu, Estarreja	2000-04-26	A163117	C	Acrsci	4			64	48.5	52.5	22.5	16.1	9.1	1	2	08:20:00
Salreu, Estarreja	2000-05-02	A163121	C	Acrsci	4			66.5	50.5	55.5	22.4	16.3	10.1	0.5	1.5	09:58:00
Salreu, Estarreja	2000-05-03	A163126	C	Acrsci	4			63.5	47	53	23.1	16.6	10.1	1	2	09:14:00
Salreu, Estarreja	2000-05-03	A163127	C	Acrsci	4			66	50.5	56	22	16.4	10.6	2.5	1.5	10:01:00
Salreu, Estarreja	2000-05-03	A163128	C	Acrsci	4			65	50	54	22.8	15.5	10.2	2	2	12:10:00
Salreu, Estarreja	2000-05-04	A163129	C	Acrsci	4			67.5	51	54	23	16.6	11.7	2.5	2	08:13:00
Salreu, Estarreja	2000-05-04	A163130	C	Acrsci	4			64.5	48.5	51	21.2	16.2	9.1	2	1.5	08:36:00
Salreu, Estarreja	2000-05-10	A163136	C	Acrsci	4			67	51.5	56.5	21.5	15.7	10.1	2	2	11:54:00
Salreu, Estarreja	2000-05-10	A163137	C	Acrsci	4			64.5	49	53.5	22.3	15.7	10.3	1	2	12:15:00
Salreu, Estarreja	2000-05-10	A163138	C	Acrsci	4			66	49.5	55	22.6	15.4	9.9	2	1.5	12:21:00
Salreu, Estarreja	2000-05-15	A163139	C	Acrsci	4			66	51.1	56	22.3	16.3	9.9	0	1.5	10:20:00
Salreu, Estarreja	2000-05-15	A163140	C	Acrsci	4			67	52	55.5	22.3	16.6	11	2.5	1.5	10:44:00
Salreu, Estarreja	2000-05-15	A163141	C	Acrsci	4			65	49.5	52.5	22.8	16.7	10.8	1	2	11:39:00
Salreu, Estarreja	2000-05-15	A163142	C	Acrsci	4			66	50.5	54	22.7	17.3	10.7	0.5	2	11:47:00
Salreu, Estarreja	2000-05-15	A163143	C	Acrsci	4			66	49.5	53.5	21.8	17.6	10	1	2	12:53:00
Salreu, Estarreja	2000-05-15	A163144	C	Acrsci	4			63.5	47.5	51.5	22.2	16.6	9.4	2	1	12:07:00
Salreu, Estarreja	2000-05-16	A163145	C	Acrsci	4			63	46.5	52	22.2	15.7	9.3	1	1.5	09:10:00
Salreu, Estarreja	2000-05-16	A163146	C	Acrsci	4			67.5	51.5	57	21.6	16.2	9.8	2	1	09:57:00
Salreu, Estarreja	2000-05-17	A163148	C	Acrsci	4			64.5	48.5	52	23.4	16.4	9.9	2	1.5	11:00:00
Salreu, Estarreja	2000-05-17	A163149	C	Acrsci	4			64	48.5		21.4	16.2	10.3	0.5	1.5	11:20:00	Some tail feathers growing
Salreu, Estarreja	2000-05-17	A163150	C	Acrsci	4			64	48	50	21.8	16.3	10.3	2	2	11:37:00
Salreu, Estarreja	2000-06-01	A163156	C	Acrsci	4	(M)		64	48	51	22.3	16.3	9.9	1	2	11:02:00	Dark iris, FTS
Salreu, Estarreja	2000-06-01	A163157	C	Acrsci	4	(M)		66	50.5	53	23.7	16.7	10.3	2.5	2	11:35:00
Salreu, Estarreja	2000-06-01	A163158	C	Acrsci	4	(M)		67	51.5	55	22.3	16.2	10.8	2	1	11:54:00	Dark iris
Salreu, Estarreja	2000-06-01	A163161	C	Acrsci	4	(M)		62.5	46.5	51	22.4	15.9	9.6	2	2	12:36:00	Dark iris, FTS
Salreu, Estarreja	2000-06-06	A163174	C	Acrsci	4	F		64	49.5	51.5	20.7	15.8	10.7	4	1	11:07:00	B3
Salreu, Estarreja	2000-06-06	A163175	C	Acrsci	4	(M)		63.5	48	50	22.4	16.7	10.3	0.5	1.5	11:12:00
Salreu, Estarreja	2000-06-07	A163178	C	Acrsci	4	F		62	47	53	22.2	16.4	11.2	1.5	1.5	09:16:00	B2
Salreu, Estarreja	2000-06-07	A163179	C	Acrsci	4	(M)		66	50.5	53	23	16.8	10.2	1.5	1.5	09:21:00
Salreu, Estarreja	2000-06-07	A163180	C	Acrsci	4	(M)		67.5	52	56	22.4	16.5	10.1	1	1.5	09:27:00
Salreu, Estarreja	2000-06-07	A163181	C	Acrsci	4	F		62.5	46.5	51	20.6	16.7	9.9	3.5	1.5	09:35:00	B3
Salreu, Estarreja	2000-06-09	A163182	C	Acrsci	4	(M)		64.5	49.5	53.5	22.4	16.8	10.4	1.5	1	09:24:00
Salreu, Estarreja	2000-06-09	A163183	C	Acrsci	4	(M)		61.5	46.5	50.5	20.8	16.4	9.3	0.5	1	09:35:00
Salreu, Estarreja	2000-06-16	A163184	C	Acrsci	4	F		64	48.5	52	23.3	17.2	10.2	2	0	09:52:00	B3
Salreu, Estarreja	2000-06-16	A163186	C	Acrsci	4	(M)		66	49.5	54	22.7	16.8	9.7	1.5	1.5	10:23:00
Salreu, Estarreja	2000-06-16	A163187	C	Acrsci	4	F		62	47.5	52	21.3	16.2	9.7	2.5	1	11:13:00	B3
Salreu, Estarreja	2000-06-19	A163192	C	Acrsci	4	(M)		65	50	54.5	21.8	16.8	10.7	1	1	08:55:00
Salreu, Estarreja	2000-06-19	A163193	C	Acrsci	4	(M)		63.5	48.5	51.5	22.8	17.5	9.8	0.5	1	09:03:00
Salreu, Estarreja	2000-06-19	A163194	C	Acrsci	4	(M)		63.5	48.5	52	21.8	16.8	9.3	0	0	09:09:00
Salreu, Estarreja	2000-07-13	A163209	C	Acrsci	4	F	Head, neck, back, flanks, utc	62.5	46.5	51	21.2	16.3	9.7	3.5	2	08:10:00	B4
Salreu, Estarreja	2000-07-20	A163212	C	Acrsci	4	(M)	all BF growing	67	50	55.5	21.7	17	12.1	3.5	1	08:00:00
Salreu, Estarreja	2000-07-21	A163214	C	Acrsci	4	F	Tail, right wing T8 new	61.5	47		22.5	16.8	9.9	2	1	09:35:00	B3
Salreu, Estarreja	2000-07-21	A163215	C	Acrsci	3		bm	64.5	48.5	52	21.9	15.8	9	1.5	0.5	09:40:00
Salreu, Estarreja	2000-07-21	A163216	C	Acrsci	4	(M)	bm	61.5		52	22.3	16	9.5	1	0	10:18:00
Salreu, Estarreja	2000-07-21	A163217	C	Acrsci	4	(M)	bm	62.5	47	53	22.5	17.3	10.8	1.5	1	10:25:00
Salreu, Estarreja	2000-07-21	A163218	C	Acrsci	4	(M)	bm	62	47.5	52	22.3	16.7	10.2	1.5	0.5	10:30:00
Salreu, Estarreja	2000-07-21	A163219	C	Acrsci	4	F		63	48				9.5	1	0.5	10:34:00	B5
Salreu, Estarreja	2000-07-21	A163220	C	Acrsci	4	F	bm	62.5	47.5				8.9	0	0	10:37:00	B5
Salreu, Estarreja	2000-07-27	A163222	C	Acrsci	3		head	63	47	50.5	22	15.7	9.2	1.5	0	09:20:00
Salreu, Estarreja	2000-07-27	A163223	C	Acrsci	4	F		63	48	51.5	22.2	17.2	10.7	2	1.5	09:25:00	B3
Salreu, Estarreja	2000-07-27	A163226	C	Acrsci	4	(M)		65	49	51	22.6	16.7	10.2	2	1	09:50:00
Salreu, Estarreja	2000-07-27	A163227	C	Acrsci	4	F		62.5	46.5	51	23.1	17.3	9.9	0.5	0	10:25:00	B3
Salreu, Estarreja	2000-07-28	A163228	C	Acrsci	4	(M)	bm	67	50				9.4	0	1	06:58:00	1ª hora
Salreu, Estarreja	2000-07-28	A163233	C	Acrsci	4	(M)		63.5	48				9.7	2.5	1.5	07:18:00	1ª hora
Salreu, Estarreja	2000-07-28	A163239	C	Acrsci	4	F	bm	62.5	47.5	50.5	21.7	16.7	10.2	2	0	08:00:00	1ª hora, B5
Salreu, Estarreja	2000-07-28	A163242	C	Acrsci	4	(M)	bm	64	49	51.5	21.9	17.2	10.1	1	0.5	08:45:00	3ª hora
Salreu, Estarreja	2000-07-28	A163243	C	Acrsci	3			64	48.5	51	22.5	16.5	9.7	2	1.5	08:50:00	3ª hora
Salreu, Estarreja	2000-07-28	A163245	C	Acrsci	3			64	48.5	51	22.6	16.6	9	0	0	09:40:00	4ª hora
Salreu, Estarreja	2000-07-28	A163246	C	Acrsci	3		bm	65	48	51	23.3	16.1	9.8	2	0	09:45:00	4ª hora
Salreu, Estarreja	2000-07-28	A163247	C	Acrsci	4	F	bm	62	47.5	51	22.4	16.9	10.1	2	0	11:05:00	5ª hora, B5
Salreu, Estarreja	2000-07-28	A163248	C	Acrsci	3			61	46	49.5	21.6	16.4	9	2	0.5	11:13:00	5ª hora
Salreu, Estarreja	2000-07-28	A163249	C	Acrsci	4	F	bm	64	48.5	51	21.8	16.3	10.8	2	0.5	11:17:00	5ª hora, B3
Salreu, Estarreja	2000-07-28	A163250	C	Acrsci	3			62	47.5	49.5	21.3	15.7	9.5	2.5	1.5	11:20:00	5ª hora
Salreu, Estarreja	2000-08-01	A163251	C	Acrsci	3		bm	61	45.5	46	21.9	16.7	8.4	1.5	1.5	06:49:00	1ª hora
Salreu, Estarreja	2000-08-01	A163252	C	Acrsci	4	(M)	bm	64.5	49				11.5	3	1.5	07:59:00	2ª hora
Salreu, Estarreja	2000-08-01	A163253	C	Acrsci	4	(M)	bm	63	47.5				10.8	3	1	08:02:00	2ª hora
Salreu, Estarreja	2000-08-01	A163254	C	Acrsci	4	(M)	bm	61	46				10.8	3.5	1	08:05:00	2ª hora
Salreu, Estarreja	2000-08-01	A163255	C	Acrsci	3		bm	62	46.5				9.8	2	0.5	08:07:00	2ª hora
Salreu, Estarreja	2000-08-01	A163256	C	Acrsci	4	F	bm	61.5	46.5				10.1	1	0	08:10:00	2ª hora, B4
Salreu, Estarreja	2000-08-01	A163257	C	Acrsci	3			64	48.5				9.2	0	0	08:12:00	2ª hora
Salreu, Estarreja	2000-08-01	A163258	C	Acrsci	4	F		62	46.5				10.5	4	0.5	08:14:00	2ª hora, B3
Salreu, Estarreja	2000-08-01	A163259	C	Acrsci	4	(M)	bm	62	46.5				10.7	3	2	08:17:00	2ª hora
Salreu, Estarreja	2000-08-01	A163260	C	Acrsci	3		bm	63	47				8.8	0	0	08:19:00	2ª hora
Salreu, Estarreja	2000-08-01	A163261	C	Acrsci	3			61	46.5				8.9	2.5	2	08:21:00	2ª hora
Salreu, Estarreja	2000-08-01	A163266	C	Acrsci	3		bm	67	47				9.7	0.5	0.5	09:20:00	3ª hora
Salreu, Estarreja	2000-08-01	A163267	C	Acrsci	4	F	bm	63	48				10.8	4	1	09:24:00	3ª hora, B5
Salreu, Estarreja	2000-08-01	A163268	C	Acrsci	3			61.5	46				8.9	0	0	09:40:00	3ª hora
Salreu, Estarreja	2000-08-01	A163269	C	Acrsci	3		bm	62.5	47				9	0.5	0.5	09:42:00	3ª hora
Salreu, Estarreja	2000-08-01	A163270	C	Acrsci	4	(M)	bm	61	45.5				9.9	3	1	09:45:00	3ª hora
Salreu, Estarreja	2000-08-01	A163271	C	Acrsci	4	F		61.5	46				10	2	1	09:47:00	3ª hora, B3
Salreu, Estarreja	2000-08-01	A163272	C	Acrsci	3			64	48.5				9.5	0.5	0	09:49:00	3ª hora
Salreu, Estarreja	2000-08-01	A163273	C	Acrsci	4	(M)	bm	65	50				11.8	6	1	09:52:00	3ª hora
Salreu, Estarreja	2000-08-01	A163274	C	Acrsci	4	(M)	bm	64.5	49				11.2	3	1.5	10:05:00	4ª hora
Salreu, Estarreja	2000-08-01	A163275	C	Acrsci	4	(M)		64	47.5				10.8	3	1	10:07:00	4ª hora
Salreu, Estarreja	2000-08-01	A163276	C	Acrsci	4	(M)		64.5	48.5				12.6	6	1	10:10:00	4ª hora
Salreu, Estarreja	2000-08-01	A163277	C	Acrsci	4	(M)		66	50				10.9	2	1	10:13:00	4ª hora
Salreu, Estarreja	2000-08-10	A163279	C	Acrsci	3		bm	65.5	49.5	52.5	22.8	16.5	9.5	0	0.5	07:58:00	2ª hora
Salreu, Estarreja	2000-08-10	A163281	C	Acrsci	4	F		60.5	45.5	48.5	22.1	16.7	13.1	6.5	1	09:51:00	4ª hora, B5
Salreu, Estarreja	2000-08-10	A163282	C	Acrsci	4			64.5	49	53.5	21.9	15.5	9.2	0	0	09:57:00	4ª hora
Salreu, Estarreja	2000-08-10	A163283	C	Acrsci	4	F		62.5	47.5	49	21.7	16.3	11.5	4	0.5	10:03:00	4ª hora, B5
Salreu, Estarreja	2000-08-10	A163284	C	Acrsci	3			62.5	47.5	50	22.2	16.2	9.2	0.5	0	11:13:00	5ª hora
Salreu, Estarreja	2000-08-10	A163285	C	Acrsci	4			65	49.5	53.5	23	16.9	10.5	3.5	0.5	11:18:00	5ª hora
Salreu, Estarreja	2000-08-10	A163286	C	Acrsci	3			60	45	46	21.5	15	10.5	1	0.5	11:25:00	5ª hora
Salreu, Estarreja	2000-08-10	A163287	C	Acrsci	4	F	bm	63	47.5	50	21.5	16.1	9.5	0	0	11:28:00	5ª hora, B5
Salreu, Estarreja	2000-08-10	A163288	C	Acrsci	3			65	49.5	52	22.1	16.5	9.2	0.5	0	11:31:00	5ª hora
Salreu, Estarreja	2000-08-11	A163289	C	Acrsci	4			61	45.5	47.5	21.6	17	14.2	7	1.5	06:51:00	1ª hora
Salreu, Estarreja	2000-08-11	A163290	C	Acrsci	3		bm	61	46.5	49.5	22.3	15.8	8.7	0	0	06:57:00	1ª hora
Salreu, Estarreja	2000-08-11	A163291	C	Acrsci	4			61	46	48.5	21	16.9	12.1	4.5	1	07:04:00	1ª hora
Salreu, Estarreja	2000-08-11	A163292	C	Acrsci	3			61.5	46	50	21.5	16.2	9.1	2	0.5	07:09:00	1ª hora
Salreu, Estarreja	2000-08-11	A163295	C	Acrsci	4	F		61.5	46				11.2	5.5	1.5	08:11:00	2ª hora, B5
Salreu, Estarreja	2000-08-11	A163296	C	Acrsci	4			61.5	45				10.2	3.5	1.5	08:14:00	2ª hora
Salreu, Estarreja	2000-08-11	A163297	C	Acrsci	3			62	47				8.5	0	0	08:16:00	2ª hora
Salreu, Estarreja	2000-08-11	A163298	C	Acrsci	4			64.5	48				12.3	5	1	08:19:00	2ª hora
Salreu, Estarreja	2000-08-11	A175003	C	Acrsci	3			62.5	47	49	22.4	16.3	10.2	1.5	1.5	08:55:00	3ª hora
Salreu, Estarreja	2000-08-11	A175004	C	Acrsci	4	F	bm	62	47	51	21.8	16.6	10.8	4	1	09:01:00	3ª hora, B5
Salreu, Estarreja	2000-08-11	A175005	C	Acrsci	4			62.5	47	51	22.5	17.2	12.3	5	1	09:05:00	3ª hora, Yellow gape, VFTS, dark iris
Salreu, Estarreja	2000-08-11	A175007	C	Acrsci	3		bm	62.5	47.5	47.5	22.5	15	10.2	1.5	0.5	09:56:00	4ª hora
Salreu, Estarreja	2000-08-11	A175008	C	Acrsci	3			64	48.5	51.5	22.2	17	10.1	1.5	1	10:00:00	4ª hora
Salreu, Estarreja	2000-08-16	A175009	C	Acrsci	4	F		63.5	48	50	22.3	16.2	10.8	3	0.5	10:08:00	4ª hora, B5
Salreu, Estarreja	2000-08-16	A175010	C	Acrsci	4		bm	66	50	54	22.4	16.3	14.7	7	1.5	07:06:00	1ª hora
Salreu, Estarreja	2000-08-16	A175011	C	Acrsci	3		bm	64	47.5	48.5	22.3	16.3	8.7	1	0	07:20:00	1ª hora
Salreu, Estarreja	2000-08-16	A175012	C	Acrsci	4	F	bm	62.5	47.5	51	21.9	16.3	9.2	0	0	08:17:00	2ª hora, B4
Salreu, Estarreja	2000-08-18	A175030	C	Acrsci	3		bm	62	46.5				8.7	0	0	08:46:00	2nd hour
Salreu, Estarreja	2000-08-18	A175033	C	Acrsci	4			64.5	49.5				13.8	6	1	10:07:00	4th hour
Salreu, Estarreja	2000-08-18	A175034	C	Acrsci	3		bm	62	46				9.1	0.5	1	10:13:00	4th hour
Salreu, Estarreja	2000-08-18	A175035	C	Acrsci	3			67.5	51				11.5	2.5	0.5	10:20:00	4th hour
Salreu, Estarreja	2000-08-21	A175038	C	Acrsci	4	F		62.5	46.5	48	20	16.6	10.1	3	0.5	08:12:00	2nd hour, B5
Salreu, Estarreja	2000-08-21	A175042	C	Acrsci	3			61.5	46.5	50	23	16.7	8.8	0.5	0	10:19:00	4th hour
Salreu, Estarreja	2000-08-25	A175050	C	Acrsci	3			66	48.5				10.1	1	0.5	07:46:00	1st hour
Salreu, Estarreja	2000-08-25	A175051	C	Acrsci	4			68.5	52				10.3	0	0	07:50:00	1st hour
Salreu, Estarreja	2000-08-25	A175052	C	Acrsci	3			63	47				9.4	2.5	1	07:53:00	1st hour
Salreu, Estarreja	2000-08-25	A175053	C	Acrsci	3			62.5	46.5				9.2	0	0	08:11:00	1st hour
Salreu, Estarreja	2000-08-25	A175054	C	Acrsci	3		bm	61	46.5				9.2	2	0.5	08:15:00	1st hour
Salreu, Estarreja	2000-08-25	A175055	C	Acrsci	4			64	48.5				10.6	3	1	08:20:00	2nd hour
Salreu, Estarreja	2000-08-25	A175056	C	Acrsci	4			64.5	48				11.1	3.5	2	08:23:00	2nd hour
Salreu, Estarreja	2000-08-25	A175057	C	Acrsci	3			63	48				8.6	0	0	08:27:00	2nd hour
Salreu, Estarreja	2000-08-25	A175062	C	Acrsci	4	F		62	46	46			14.2	6.5	1	11:22:00	5th hour, B5
Salreu, Estarreja	2000-08-28	A175066	C	Acrsci	3		bm	62.5	47				8.9	0	0	08:16:00	2nd hour
Salreu, Estarreja	2000-08-28	A175069	C	Acrsci	3			62.5	48.5				9.2	1	0	10:44:00	4th hour
Salreu, Estarreja	2000-08-28	A175070	C	Acrsci	3			61	45				8.9	1	1	10:47:00	4th hour
Salreu, Estarreja	2000-08-29	A175078	C	Acrsci	3			65	49.5				9.3	1.5	1	10:31:00	4th hour
Salreu, Estarreja	2000-08-29	A175080	C	Acrsci	3			62	46.5				9.6	1	1.5	11:37:00	5th hour
Salreu, Estarreja	2000-08-29	A175081	C	Acrsci	4			62.5	46				9.4	3	1	11:39:00	5th hour, B4
Salreu, Estarreja	2000-08-29	A175082	C	Acrsci	3			66	50				9.8	3	1	11:42:00	5th hour
Salreu, Estarreja	2000-08-29	A175083	C	Acrsci	3			69.5	52.5				11.5	1	1.5	11:46:00	5th hour
Salreu, Estarreja	2000-08-29	A175084	C	Acrsci	3			61.5	46.5				10.3	4	1	11:49:00	5th hour
Salreu, Estarreja	2000-08-29	A175085	C	Acrsci	3			64.5	48.5				9.8	0.5	0.5	11:51:00	5th hour
Salreu, Estarreja	2000-08-31	A175087	C	Acrsci	4		bm	69	52	53	22.9	17.9	10.2	0.5	0	08:15:00	2nd hour
Salreu, Estarreja	2000-08-31	A175089	C	Acrsci	3		bm	60.5	45	46.5	21.8	15.8	8.2	0	0.5	09:37:00	3rd hour
Salreu, Estarreja	2000-08-31	A175090	C	Acrsci	3			63.5	47	49	22.3	16.7	9.7	1	1	09:41:00	3rd hour
Salreu, Estarreja	2000-08-31	A175091	C	Acrsci	3		bm	62	45.5	47.5	22.2	17	9.9	1	1	10:13:00	4th hour
Salreu, Estarreja	2000-08-31	A175092	C	Acrsci	3		bm	61.5	45.5	48	22.5	16.1	9.9	1	0	10:29:00	4th hour
Salreu, Estarreja	2000-08-31	A175093	C	Acrsci	4			61	46	50	22.1	15.7	11.8	6	1	10:33:00	4th hour
Salreu, Estarreja	2000-09-04	A175110	C	Acrsci	3			62.5	46.5				9.7	3.5	1	10:29:00	4th hour
Salreu, Estarreja	2000-09-06	A175116	C	Acrsci	3		bm	63	47.5				8.7	0	0.5	08:06:00	1st hour
Salreu, Estarreja	2000-09-06	A175119	C	Acrsci	3			66	50				10.8	1.5	0.5	10:15:00	3rd hour
Salreu, Estarreja	2000-09-06	A175120	C	Acrsci	3			60.5	45				8.6	0.5	0	10:18:00	4th hour
Salreu, Estarreja	2000-09-06	A175121	C	Acrsci	3			69	52	56	22.8	17.9	11.7	3.5	1	10:21:00	4th hour
Salreu, Estarreja	2000-09-06	A175123	C	Acrsci	3			67	51				10.5	1	0.5	11:33:00	5th hour
Salreu, Estarreja	2000-09-08	A175129	C	Acrsci	4			68	51	51	23.6	16.6	11.5	3.5	1	10:33:00	4th hour
Salreu, Estarreja	2000-09-13	A175130	C	Acrsci	3	F		65.5	49.5	49	23.6	17.2	10	1.5	0.5	07:23:00	1st hour
Salreu, Estarreja	2000-09-13	A175133	C	Acrsci	3			61.5	45				9.2	0.5	0.5	08:35:00	2nd hour
Salreu, Estarreja	2000-09-13	A175134	C	Acrsci	3			59.5	45				10.5	4.5	1.5	08:38:00	2nd hour
Salreu, Estarreja	2000-09-13	A175135	C	Acrsci	3			60.5	45.5				9.3	3.5	1.5	08:41:00	2nd hour
Salreu, Estarreja	2000-09-15	A175147	C	acrsci	3		bm	60	45				8.3	0.5	1.5	08:40:00	2nd hour
Salreu, Estarreja	2000-09-22	A175156	C	Acrsci	3			69	52	55.5	23.7	18	12.9	3.5	0	07:34:00	1st hour
Salreu, Estarreja	2000-09-22	A175160	C	Acrsci	3			64.5	47.5	51	22.6	16.8	10.5	2	0.5	10:33:00	4th hour
Salreu, Estarreja	2000-09-22	A175161	C	Acrsci	3			67.5	51	51.5	24.1	17.3	14	4	1	11:43:00	5th hour
Salreu, Estarreja	2000-09-29	A175165	C	Acrsci	3			64.5	49				14.3	0.5	1.5	11:50:00	5th hour
Salreu, Estarreja	2001-04-27	A175206	C	Acrsci	4			66.5	50.5	56	23	17.6	10.8	2	2	09:20:00
Salreu, Estarreja	2001-05-09	A175212	C	Acrsci	4			67	50	55	22.7	17.2	13.5	5.5	2	10:20:00	Dark iris and tarsus
Salreu, Estarreja	2001-05-22	A175215	C	Acrsci	4			64	48.5	52.5	22	16.4	9.8	3	2	08:55:00
Salreu, Estarreja	2001-05-23	A175219	C	Acrsci	4			65	49	53	22.1	16.2	9.4	0.5	2	10:40:00
Salreu, Estarreja	2001-06-07	A175237	C	Acrsci	4			64	49	49	22.2	16.9	11.2	1.5	1.5	11:15:00
Salreu, Estarreja	2001-06-16	A175248	C	Acrsci	4	M		66	50	53.5	22	16.5	10.2	1.5	1.5	08:00:00
Salreu, Estarreja	2001-06-28	A175267	C	Acrsci	4			65	49	50.5	22	16.1	9.4	0	1.5	10:20:00
Salreu, Estarreja	2001-07-03	A175274	C	Acrsci	4	(M)		63.5	49	52.5	22.7	17.3	10.1	0.5	1.5	09:15:00
Salreu, Estarreja	2001-07-03	A175275	C	Acrsci	4	(M)		65.5	50	55	21.4	16.6	10.4	1	1.5	09:50:00
Salreu, Estarreja	2001-07-03	A175276	C	Acrsci	4	(M)		64	49	51.5	22.4	16.1	8.3	1	1	09:55:00
Salreu, Estarreja	2001-07-03	A175277	C	Acrsci	4	(M)		63	47.5	51.5	23	16.4	10.1	3	1	10:15:00	FTS, iris grey
Salreu, Estarreja	2001-07-03	A175278	C	Acrsci	4	(M)		62	48	52	22	17.2	10.1	2	2	11:10:00
Salreu, Estarreja	2001-07-03	A175279	C	Acrsci	4	(M)		64	48	54	22.8	17.2	10.7	1	2	11:15:00	TS, iris dark grey
Salreu, Estarreja	2001-07-12	A175288	C	Acrsci	4	F		65.5	50	54	22.5	17	11.7	3	1.5	11:00:00	B3
Salreu, Estarreja	2001-07-13	A175289	C	Acrsci	4	(M)		63.5	47.5	51	21.8	16.6	9.6	1	1	10:20:00
Salreu, Estarreja	2001-07-17	A175297	C	Acrsci	4	(M)		66	49.5	55	22.3	17	11.2	2	1	10:30:00
Salreu, Estarreja	2001-08-01	A175305	C	Acrsci	4	F	3	62	46				9	0.5	1.5	07:00:00	B4
Salreu, Estarreja	2001-08-01	A175306	C	Acrsci	4	F	2	61.5	45.5				10.1	1	1	07:03:00	B3
Salreu, Estarreja	2001-08-01	A175307	C	Acrsci	4		3	65	48.5				10.7	4.5	2	07:05:00
Salreu, Estarreja	2001-08-01	A175308	C	Acrsci	3		3	60	44				8.9	0.5	1.5	07:08:00
Salreu, Estarreja	2001-08-01	A175309	C	Acrsci	4		2	64	47.5				10.6	2.5	0.5	07:10:00
Salreu, Estarreja	2001-08-01	A175310	C	Acrsci	3								9.8	0	0	07:14:00	All feathers growing
Salreu, Estarreja	2001-08-01	A175311	C	Acrsci	3		BM	64	47				9.6	1	0.5	07:17:00
Salreu, Estarreja	2001-08-01	A175312	C	Acrsci	4			65	48				9.8	0.5	0.5	07:20:00
Salreu, Estarreja	2001-08-01	A175316	C	Acrsci	4		3	65	48				10.3	3	2	08:05:00
Salreu, Estarreja	2001-08-01	A175317	C	Acrsci	3		2	66	48.5				10.1	0.5	1	08:08:00
Salreu, Estarreja	2001-08-01	A175318	C	Acrsci	3		3	62.5	46.5				9.9	2.5	1	08:10:00
Salreu, Estarreja	2001-08-01	A175319	C	Acrsci	4	F	0	61	45.5				8.9	1.5	0.5	08:15:00	B4
Salreu, Estarreja	2001-08-01	A175320	C	Acrsci	4	F	0	61.5	45.5				9.9	2	1.5	08:17:00	B4
Salreu, Estarreja	2001-08-01	A175321	C	Acrsci	4	F	3	62	47				11.3	2	2	08:20:00	B5
Salreu, Estarreja	2001-08-01	A175322	C	Acrsci	3		3	63	46.5				9.2	1.5	0.5	08:23:00
Salreu, Estarreja	2001-08-01	A175323	C	Acrsci	4			67	50				10.9	3.5	2	08:25:00
Salreu, Estarreja	2001-08-01	A175324	C	Acrsci	3		3	62	45				10.2	3	1.5	08:50:00
Salreu, Estarreja	2001-08-01	A175325	C	Acrsci	4		3	68.5	50.5				13.3	5	2	08:51:00
Salreu, Estarreja	2001-08-01	A175326	C	Acrsci	4	F	1	65	49				13.7	6	2	08:54:00	B4
Salreu, Estarreja	2001-08-01	A175327	C	Acrsci	3		3	62	46				9.9	1	1	08:56:00
Salreu, Estarreja	2001-08-01	A175328	C	Acrsci	3		3	63	46				9.6	2	1.5	08:58:00
Salreu, Estarreja	2001-08-01	A175329	C	Acrsci	3		3	65.5	47.5				9.9	2	2	09:00:00
Salreu, Estarreja	2001-08-01	A175330	C	Acrsci	3		3	64	47.5				10.4	1	2	09:02:00
Salreu, Estarreja	2001-08-01	A175331	C	Acrsci	4		3	62	45.5				10.8	1	1	09:05:00
Salreu, Estarreja	2001-08-01	A175334	C	Acrsci	4			65	48.5				11.3	3	2	09:50:00
Salreu, Estarreja	2001-08-01	A175335	C	Acrsci	4		3	64	47				10.5	1	1.5	09:52:00
Salreu, Estarreja	2001-08-01	A175336	C	Acrsci	4		3	64.5	48				12	3	1.5	09:55:00
Salreu, Estarreja	2001-08-01	A175337	C	Acrsci	4	F	3	65	49				10.7	3	1.5	09:57:00
Salreu, Estarreja	2001-08-01	A175338	C	Acrsci	4		3	65	48.5				10.7	2	1	09:59:00
Salreu, Estarreja	2001-08-01	A175339	C	Acrsci	4	F	3	62	46.5				10.4	2	1	10:02:00	B3
Salreu, Estarreja	2001-08-01	A175340	C	Acrsci	4		1	64.5	48.5				9.8	1	1.5	10:05:00
Salreu, Estarreja	2001-08-01	A175341	C	Acrsci	3		2	63.5	47				8.8	1	0.5	10:08:00
Salreu, Estarreja	2001-08-01	A175342	C	Acrsci	4		3	65	49				10.5	0	2	10:13:00
Salreu, Estarreja	2001-08-03	A175353	C	Acrsci	4		3	65	48.5				10.3	3	1.5	06:37:00
Salreu, Estarreja	2001-08-03	A175354	C	Acrsci	4		3	63.5	47.5				11.2	3.5	1.5	06:40:00
Salreu, Estarreja	2001-08-03	A175362	C	Acrsci	4			64.5	48				10.8	4	1.5	09:17:00
Salreu, Estarreja	2001-08-03	A175363	C	Acrsci	4			64	47.5				10.8	3.5	1	09:19:00
Salreu, Estarreja	2001-08-03	A175364	C	Acrsci	3			64	47.5				9.3	1.5	1	09:21:00
Salreu, Estarreja	2001-08-03	A175365	C	Acrsci	3		3	60.5	44				9.2	1	1	09:24:00
Salreu, Estarreja	2001-08-03	A175366	C	Acrsci	4	F		62.5	47.5				11.7	4.5	2	09:25:00	B5
Salreu, Estarreja	2001-08-03	A175367	C	Acrsci	4		3	71	53	55	23.1	17.3	11.4	2	1.5	09:29:00	notch=12.0, hind claw=7.4, B=1.8, c=4.5
Salreu, Estarreja	2001-08-03	A175368	C	Acrsci	4		3	65.5	48				10.9	1	2	09:53:00
Salreu, Estarreja	2001-08-03	A175369	C	Acrsci	3			61.5	45.5				8.8	1	1	09:54:00
Salreu, Estarreja	2001-08-03	A175370	C	Acrsci	4			67.5	50.5				10.8	3	2	09:57:00
Salreu, Estarreja	2001-08-03	A175371	C	Acrsci	4	F	3	62	46.5				9.7	2	1.5	10:03:00	B4
Salreu, Estarreja	2001-08-03	A175372	C	Acrsci	4		3	66	50				11.3	2	1	10:05:00
Salreu, Estarreja	2001-08-03	A175373	C	Acrsci	3		3	63	46.5				8.9	1.5	1.5	10:07:00
Salreu, Estarreja	2001-08-03	A175376	C	Acrsci	4			65	49				11.3	4	1.5	11:06:00
Salreu, Estarreja	2001-08-03	A175377	C	Acrsci	4			64.5	48.5				10.5	3	1.5	11:08:00
Salreu, Estarreja	2001-08-03	A175378	C	Acrsci	4			66.5	50				12.6	4	2	11:10:00
Salreu, Estarreja	2001-08-06	A175383	C	Acrsci	3		2	66	50				10.1	2	1	06:52:00
Salreu, Estarreja	2001-08-06	A175384	C	Acrsci	3		1	64	47.5				9.5	3	1.5	06:54:00
Salreu, Estarreja	2001-08-06	A175385	C	Acrsci	3		1	61.5	45.5				9.5	1	1	07:42:00
Salreu, Estarreja	2001-08-06	A175386	C	Acrsci	3		1	65	48				9.3	0.5	0.5	07:45:00
Salreu, Estarreja	2001-08-06	A175387	C	Acrsci	3		3	62	46				9.8	2	1.5	07:47:00
Salreu, Estarreja	2001-08-06	A175388	C	Acrsci	3		3	61.5	45.5				9.5	1.5	1	07:49:00
Salreu, Estarreja	2001-08-06	A175389	C	Acrsci	3		3, tail	63	47				9.2	1.5	1	07:51:00
Salreu, Estarreja	2001-08-06	A175397	C	Acrsci	4	F	3	64.5	48.5				11.8	3	1	09:15:00	B3
Salreu, Estarreja	2001-08-06	A175398	C	Acrsci	4		3	63	47.5				11.1	3.5	2	09:23:00
Salreu, Estarreja	2001-08-06	A175399	C	Acrsci	3			63.5	47.5				9.7	1.5	1	09:24:00
Salreu, Estarreja	2001-08-06	A175400	C	Acrsci	3		2	63.5	48				9.7	1	1	09:28:00
Salreu, Estarreja	2001-08-06	A175401	C	Acrsci	4		3	67	51				10.3	2.5	1.5	09:30:00
Salreu, Estarreja	2001-08-06	A175402	C	Acrsci	3		3	62.5	46				9.3	1	0.5	09:33:00
Salreu, Estarreja	2001-08-06	A175403	C	Acrsci	4	F	3	61	45.5				10.6	2.5	2	09:47:00	B4
Salreu, Estarreja	2001-08-06	A175404	C	Acrsci	4			64	48				11	2.5	1.5	09:52:00
Salreu, Estarreja	2001-08-06	A175405	C	Acrsci	3		3	64	47.5				9.7	1.5	0.5	10:55:00
Salreu, Estarreja	2001-08-06	A175406	C	Acrsci	3			62	45.5				9.8	1.5	0.5	10:57:00
Salreu, Estarreja	2001-08-08	A175408	C	Acrsci	3		3	60.5	45.5				9.3	2.5	1	06:55:00
Salreu, Estarreja	2001-08-08	A175409	C	Acrsci	4	F	2	63	47				10.3	3.5	1	07:40:00	B5
Salreu, Estarreja	2001-08-08	A175410	C	Acrsci	4	F		65	48.5				10.4	2	1.5	07:43:00	B4
Salreu, Estarreja	2001-08-08	A175411	C	Acrsci	4	F	3	63.5	47				10.4	2	1.5	07:46:00	B5
Salreu, Estarreja	2001-08-08	A175414	C	Acrsci	3		0	63	46				9.2	2.5	1	09:00:00
Salreu, Estarreja	2001-08-08	A175415	C	Acrsci	3		3	63	46				10.2	2	1	09:02:00
Salreu, Estarreja	2001-08-08	A175416	C	Acrsci	3		3	62.5	46				10.3	3.5	0.5	09:05:00
Salreu, Estarreja	2001-08-08	A175417	C	Acrsci	4		3	67	50				11.6	2	1.5	09:07:00
Salreu, Estarreja	2001-08-08	A175418	C	Acrsci	3		3	64	47				9.1	1.5	1	09:09:00
Salreu, Estarreja	2001-08-08	A175419	C	Acrsci	4			67.5	51				11.8	4	1.5	09:16:00
Salreu, Estarreja	2001-08-08	A175420	C	Acrsci	4	F	2	67.5	50.5				11.2	2.5	1	09:20:00	B5
Salreu, Estarreja	2001-08-08	A175421	C	Acrsci	3		2	64.5	48.5				10.8	2.5	1.5	09:22:00
Salreu, Estarreja	2001-08-08	A175422	C	Acrsci	3			64	48				10	2.5	1	09:24:00
Salreu, Estarreja	2001-08-08	A175423	C	Acrsci	4		2	64.5	46.5				12	4	2	09:26:00
Salreu, Estarreja	2001-08-08	A175424	C	Acrsci	3		3	62	46				9.8	1	1	09:28:00
Salreu, Estarreja	2001-08-08	A175425	C	Acrsci	4		3	65.5	49.5				11.3	3.5	2	09:30:00
Salreu, Estarreja	2001-08-08	A175426	C	Acrsci	3		3	63	47.5				10.1	2	1.5	09:32:00
Salreu, Estarreja	2001-08-08	A175427	C	Acrsci	3		3	63	47				9.8	1.5	0.5	09:34:00
Salreu, Estarreja	2001-08-08	A175428	C	Acrsci	4		3	65.5	49				10.5	1	1.5	09:36:00
Salreu, Estarreja	2001-08-08	A175429	C	Acrsci	3		3	65	48				9.2	1	0.5	09:50:00
Salreu, Estarreja	2001-08-08	A175430	C	Acrsci	4	F	3	63.5	48				11.5	4	1	09:52:00	B5
Salreu, Estarreja	2001-08-08	A175431	C	Acrsci	3		3	63.5	47.5				9.9	1.5	2	09:54:00
Salreu, Estarreja	2001-08-08	A175432	C	Acrsci	3		3	62.5	46.5				9.8	1.5	0.5	09:57:00
Salreu, Estarreja	2001-08-08	A175433	C	Acrsci	3		0	66	48.5				11.9	3.5	1.5	10:02:00
Salreu, Estarreja	2001-08-08	A175434	C	Acrsci	3		0	65.5	49.5				9.6	1	1.5	10:05:00
Salreu, Estarreja	2001-08-08	A175435	C	Acrsci	3		3	64	47.5				10	3	0.5	10:07:00
Salreu, Estarreja	2001-08-08	A175436	C	Acrsci	4		3	63.5	47				10.4	2	1	10:10:00
Salreu, Estarreja	2001-08-08	A175437	C	Acrsci	3		3	63	47				10	1.5	0.5	10:11:00
Salreu, Estarreja	2001-08-08	A175438	C	Acrsci	4		3	62.5	46.5				10.8	3	0.5	10:13:00	B4
Salreu, Estarreja	2001-08-08	A175439	C	Acrsci	3		2	65.5	49				10.4	3	1.5	10:15:00
Salreu, Estarreja	2001-08-08	A175440	C	Acrsci	4		1	66.5	50.5				11.2	2	1.5	11:12:00
Salreu, Estarreja	2001-08-08	A175441	C	Acrsci	3		1	64.5	48.5				9.1	1.5	1	11:14:00
Salreu, Estarreja	2001-08-08	A175442	C	Acrsci	3		3	63	47				9.9	2	1	11:17:00
Salreu, Estarreja	2001-08-08	A175443	C	Acrsci	3		1	62	46				10.3	3	1	11:20:00
Salreu, Estarreja	2001-08-08	A175444	C	Acrsci	4	F	3	63.5	47.5				10.7	1	1	11:23:00
Salreu, Estarreja	2001-08-08	A175445	C	Acrsci	4	F	2	62.5	47				9.2	0.5	0.5	11:25:00
Salreu, Estarreja	2001-08-08	A175446	C	Acrsci	3		3	66	49.5				10.3	2	1	12:15:00
Salreu, Estarreja	2001-08-09	A175448	C	Acrsci	3		3	64.5	48.5				11.8	3.5	2	10:45:00
Salreu, Estarreja	2001-08-09	A175449	C	Acrsci	3		3	65.5	49.5				10.2	2	1.5	10:55:00
Salreu, Estarreja	2001-08-10	A175451	C	Acrsci	4	F	3	64	48				11.2	3	2	06:45:00	B3
Salreu, Estarreja	2001-08-10	A175452	C	Acrsci	4			65	49				10.7	3.5	2	07:52:00
Salreu, Estarreja	2001-08-10	A175453	C	Acrsci	3			60.5	45				8.7	1	1.5	07:54:00
Salreu, Estarreja	2001-08-10	A175458	C	Acrsci	3		2	60.5	45				8.8	1	1	09:17:00
Salreu, Estarreja	2001-08-10	A175460	C	Acrsci	4		3	64	48				10.7	3	2	09:55:00
Salreu, Estarreja	2001-08-10	A175461	C	Acrsci	3		3	62.5	47.5				9	2	1	09:57:00
Salreu, Estarreja	2001-08-10	A175462	C	Acrsci	4	F	3	65.5	48.5				11.2	3.5	1.5	10:00:00	B4
Salreu, Estarreja	2001-08-10	A175463	C	Acrsci	4			66.5	51				9.9	1	2	10:02:00
Salreu, Estarreja	2001-08-10	A175464	C	Acrsci	3		2	62	45.5				9.5	1.5	1.5	10:08:00
Salreu, Estarreja	2001-08-10	A175465	C	Acrsci	4	F	3	62	45.5				10.9	3.5	1.5	11:00:00	B3
Salreu, Estarreja	2001-08-10	A175466	C	Acrsci	4	F	3	63	47				11	3.5	1.5	11:04:00	B4
Salreu, Estarreja	2001-08-13	A175471	C	Acrsci	4		1	65	48				10.9	2.5	1.5	07:05:00
Salreu, Estarreja	2001-08-13	A175472	C	Acrsci	4		2	64	48				10.6	1.5	2	07:43:00
Salreu, Estarreja	2001-08-13	A175473	C	Acrsci	3		3	62	46.5				9.8	1	1	08:48:00
Salreu, Estarreja	2001-08-13	A175474	C	Acrsci	3		3	64	49				9.2	1	0.5	08:51:00
Salreu, Estarreja	2001-08-13	A175475	C	Acrsci	4	F	3	63.5	48				10.8	1	1.5	08:54:00	B5
Salreu, Estarreja	2001-08-17	A175480	C	Acrsci	3			61.5	45.5				8.9	1.5	2	07:38:00
Salreu, Estarreja	2001-08-17	A175481	C	Acrsci	3			62.5	46				8.8	0.5	0.5	07:42:00
Salreu, Estarreja	2001-08-17	A175482	C	Acrsci	4		1	66	49.5				10.7	2.5	1.5	07:46:00
Salreu, Estarreja	2001-08-17	A175483	C	Acrsci	4		0	66	49				10.2	2	1.5	08:05:00
Salreu, Estarreja	2001-08-17	A175484	C	Acrsci	3		0	62	45.5				8.7	0.5	1.5	08:10:00
Salreu, Estarreja	2001-08-17	A175486	C	Acrsci	3		2	64.5	47.5				10.2	1	0	09:55:00
Salreu, Estarreja	2001-08-17	A175487	C	Acrsci	3		3	63.5	48				9.8	1.5	0.5	09:58:00
Salreu, Estarreja	2001-08-17	A175488	C	Acrsci	3		0	62.5	46				8.7	0.5	1.5	10:01:00
Salreu, Estarreja	2001-08-17	A175490	C	Acrsci	4	F	1	62.5	46.5				11.1	4.5	1.5	11:08:00	B5
Salreu, Estarreja	2001-08-17	A175491	C	Acrsci	3		3	65	48				9.5	1	0	11:10:00
Salreu, Estarreja	2001-08-17	A175492	C	Acrsci	3		1	60	44.5				8.8	1	1	11:13:00
Salreu, Estarreja	2001-08-21	A175493	C	Acrsci	3		2	62	46				9.8	1.5	1.5	06:55:00
Salreu, Estarreja	2001-08-21	A175497	C	Acrsci	3		2	65.5	49				9.4	1	1	09:06:00
Salreu, Estarreja	2001-08-21	A175498	C	Acrsci	4			65.5	48				10.6	3.5	2	09:08:00
Salreu, Estarreja	2001-08-21	A175499	C	Acrsci	3		2	62	45.5				9	0.5	1.5	09:55:00
Salreu, Estarreja	2001-08-21	A175500	C	Acrsci	4	F	2	62	46				10	3	1	09:58:00	B4
Salreu, Estarreja	2001-08-21	A189902	C	Acrsci	3		2	63	47				9.8	2	2	11:35:00
Salreu, Estarreja	2001-08-21	A189903	C	Acrsci	3			58					9.8	1.5	0	11:38:00
Salreu, Estarreja	2001-08-24	A189904	C	Acrsci	3		3	62	45.5				9	1	1.5	08:07:00
Salreu, Estarreja	2001-08-24	A189905	C	Acrsci	3		2	65	48.5				9.1	0.5	1.5	09:00:00
Salreu, Estarreja	2001-08-24	A189908	C	Acrsci	3		2	63	46				8.8	1	1	11:18:00
Salreu, Estarreja	2001-08-27	A189909	C	Acrsci	3		1	61	45.5				9.2	1	0	06:56:00
Salreu, Estarreja	2001-08-27	A189910	C	Acrsci	3		0	64	48				10.3	1.5	2	07:00:00
Salreu, Estarreja	2001-08-27	A189911	C	Acrsci	3		0	64	47.5				9	1.5	1.5	07:56:00
Salreu, Estarreja	2001-08-27	A189912	C	Acrsci	3		0	64.5	48.5				10.2	3.5	2	07:58:00
Salreu, Estarreja	2001-08-27	A189913	C	Acrsci	3		3	63	46.5				10.6	3	1	09:00:00
Salreu, Estarreja	2001-08-27	A189914	C	Acrsci	4	F	3	60	44				10.7	4.5	2	09:04:00	B5
Salreu, Estarreja	2001-08-27	A189915	C	Acrsci	3		0	61	46				8.6	1	1	09:06:00
Salreu, Estarreja	2001-08-27	A189918	C	Acrsci	3		0	63	47				10.6	3	1.5	10:10:00
Salreu, Estarreja	2001-08-27	A189919	C	Acrsci	3		3	61	46				9.2	1	1	10:12:00
Salreu, Estarreja	2001-08-27	A189920	C	Acrsci	3		0	63	47.5				9.7	1	1.5	10:15:00
Salreu, Estarreja	2001-08-27	A189921	C	Acrsci	4	F	2	61	46				9.7	3.5	2	10:17:00	B4
Salreu, Estarreja	2001-08-27	A189922	C	Acrsci	3		0	65	48.5				9.4	1.5	1.5	10:20:00
Salreu, Estarreja	2001-08-27	A189923	C	Acrsci	3			60.5	44.5				8.6	1	1	10:22:00
Salreu, Estarreja	2001-08-27	A189924	C	Acrsci	3		0	63	46.5				11.3	4	1	10:24:00
Salreu, Estarreja	2001-08-27	A189925	C	Acrsci	3			65.5	48.5				9.5	0.5	1	10:26:00
Salreu, Estarreja	2001-08-27	A189926	C	Acrsci	4		3	61	45				9	1	0.5	11:08:00
Salreu, Estarreja	2001-08-29	A189930	C	Acrsci	3								8.7	1.5	1	07:16:00
Salreu, Estarreja	2001-08-29	A189931	C	Acrsci	3		2	63.5	47.5				9.3	1	0.5	07:25:00
Salreu, Estarreja	2001-08-29	A189932	C	Acrsci	3		0	66	48.5				10	2	1.5	08:14:00
Salreu, Estarreja	2001-08-29	A189933	C	Acrsci	3		3	63	46.5				9.2	0.5	1.5	08:20:00
Salreu, Estarreja	2001-08-29	A189934	C	Acrsci	3		1	60	43.5				8.2	0	0	08:26:00
Salreu, Estarreja	2001-08-29	A189939	C	Acrsci	4			61.5	46				10.9	3.5	1.5	09:11:00
Salreu, Estarreja	2001-08-29	A189944	C	Acrsci	3		0	69	51				12	2.5	1.5	10:27:00
Salreu, Estarreja	2001-08-29	A189945	C	Acrsci	3		3	61	45				8.7	0.5	0	10:36:00
Salreu, Estarreja	2001-08-29	A189946	C	Acrsci	3		1	63	47.5				9.7	1.5	1	11:20:00
Salreu, Estarreja	2001-08-31	A189949	C	Acrsci	3		1	63.5	47				9.7	1.5	1.5	09:10:00
Salreu, Estarreja	2001-08-31	A189950	C	Acrsci	3		0	67	49				10.3	1.5	2	09:12:00
Salreu, Estarreja	2001-08-31	A189951	C	Acrsci	3		1	63	47				8.6	1	1.5	09:15:00
Salreu, Estarreja	2001-08-31	A189956	C	Acrsci	4		2	66.5	49.5				10.2	0	1.5	10:30:00	B5
Salreu, Estarreja	2001-09-03	A189961	C	Acrsci	3		3	63	47				9.7	1	1.5	07:40:00
Salreu, Estarreja	2001-09-03	A189962	C	Acrsci	3		0	66.5	49				11.7	3.5	1.5	07:45:00
Salreu, Estarreja	2001-09-03	A189963	C	Acrsci	3		0	67	50.5				9.4	0.5	1	07:48:00
Salreu, Estarreja	2001-09-03	A189964	C	Acrsci	3		0	66.5	50				11.3	3.5	1.5	07:50:00
Salreu, Estarreja	2001-09-03	A189965	C	Acrsci	4		0	65.5	48.5				13.7	6	2	07:52:00
Salreu, Estarreja	2001-09-03	A189966	C	Acrsci	3		2	61	45				8.7	0.5	1.5	07:54:00
Salreu, Estarreja	2001-09-03	A189967	C	Acrsci	3		0	68	50.5				11.5	3.5	1.5	08:15:00
Salreu, Estarreja	2001-09-03	A189975	C	Acrsci	3			64.5	47.5				9.3	2	1.5	09:18:00
Salreu, Estarreja	2001-09-03	A189976	C	Acrsci	4			62.5	47				14.5	7	2	10:12:00
Salreu, Estarreja	2001-09-03	A189977	C	Acrsci	3			64.5	48				9.2	0.5	0.5	10:15:00
Salreu, Estarreja	2001-09-03	A189978	C	Acrsci	3		0	68	50.5				10.5	3.5	1.5	10:17:00
Salreu, Estarreja	2001-09-03	A189979	C	Acrsci	3		3	62	46.5				9	2	1	10:20:00
Salreu, Estarreja	2001-09-03	A189981	C	Acrsci	3			63	47				9.8	2.5	1.5	11:30:00
Salreu, Estarreja	2001-09-03	A189982	C	Acrsci	3		3	63	47.5				9	1	1.5	11:34:00
Salreu, Estarreja	2001-09-03	A189983	C	Acrsci	3		3	64.5	48				9.8	1	1	11:36:00
Salreu, Estarreja	2001-09-03	A189984	C	Acrsci	3		2	61	45				10	1.5	1.5	11:38:00
Salreu, Estarreja	2001-09-05	A189990	C	Acrsci	3		0	65	48.5				10.1	2.5	2	07:47:00
Salreu, Estarreja	2001-09-05	A189991	C	Acrsci	3		3	64	47.5				9.2	0.5	1.5	07:49:00
Salreu, Estarreja	2001-09-05	A189992	C	Acrsci	4	F		68	50.5				10.7	1.5	2	07:51:00	B5
Salreu, Estarreja	2001-09-05	A189998	C	Acrsci	3		0	66	49				12.2	4	1.5	08:47:00
Salreu, Estarreja	2001-09-05	A189999	C	Acrsci	3		2	65	49.5				9.5	0.5	0.5	08:49:00
Salreu, Estarreja	2001-09-05	A190000	C	Acrsci	3		0	62.5	46				9.7	0.5	1.5	08:52:00
Salreu, Estarreja	2001-09-05	A192001	C	Acrsci	3		0	63	46				9.6	1.5	2	09:17:00
Salreu, Estarreja	2001-09-05	A192002	C	Acrsci	4		0	66.5	49.5				11.2	3	1.5	09:19:00
Salreu, Estarreja	2001-09-05	A192008	C	Acrsci	3		0	62.5	46				9	1	0.5	10:37:00
Salreu, Estarreja	2001-09-05	A192009	C	Acrsci	3		0	63.5	47				9.2	1.5	1	10:39:00
Salreu, Estarreja	2001-09-05	A192010	C	Acrsci	3		2	61.5	46.5				9.7	3.5	1.5	10:42:00
Salreu, Estarreja	2001-09-05	A192011	C	Acrsci	3		3	63.5	46				9.6	1	1	11:28:00
Salreu, Estarreja	2001-09-07	A192013	C	Acrsci	3		2	61.5	45				8.5	1	2	07:15:00
Salreu, Estarreja	2001-09-07	A192014	C	Acrsci	3		0	65	48				10.4	3.5	2	07:20:00
Salreu, Estarreja	2001-09-07	A192020	C	Acrsci	3		0	62.5	46.5				9.3	1.5	2	08:49:00
Salreu, Estarreja	2001-09-07	A192021	C	Acrsci	3		0	67	49.5				11.3	2.5	1.5	08:51:00
Salreu, Estarreja	2001-09-07	A192022	C	Acrsci	3		3	63.5	47				8.6	1.5	1	08:53:00
Salreu, Estarreja	2001-09-07	A192023	C	Acrsci	3		0	68	50.5				11.5	4	1.5	08:56:00
Salreu, Estarreja	2001-09-07	A192024	C	Acrsci	3		0	61.5	45.5				8.8	1.5	0.5	08:58:00
Salreu, Estarreja	2001-09-07	A192025	C	Acrsci	3		2	64	46.5				9.7	1	1.5	09:17:00
Salreu, Estarreja	2001-09-07	A192026	C	Acrsci	3		3	63	47				9.2	0.5	0.5	09:20:00
Salreu, Estarreja	2001-09-07	A192027	C	Acrsci	3		3	65	49				8.8	0.5	1	09:23:00
Salreu, Estarreja	2001-09-07	A192029	C	Acrsci	3		2	62	46.5				8.9	1	1.5	10:24:00
Salreu, Estarreja	2001-09-07	A192030	C	Acrsci	3		1	62.5	46				9.3	3	1	10:26:00
Salreu, Estarreja	2001-09-07	A192031	C	Acrsci	3		0	67	49				10.5	1.5	1.5	10:28:00
Salreu, Estarreja	2001-09-07	A192032	C	Acrsci	3	F		76	55	56	26.7	16.2	16.8	1.5	2	11:48:00
Salreu, Estarreja	2001-09-07	A192033	C	Acrsci	3		2	63.5	47				9	0.5	1	11:52:00
Salreu, Estarreja	2001-09-07	A192034	C	Acrsci	3		1	61.5	45.5				9.3	1.5	1	11:54:00
Salreu, Estarreja	2001-09-07	A192035	C	Acrsci	3		1	64	48				9.9	1.5	1.5	11:56:00
Salreu, Estarreja	2001-09-10	A192036	C	Acrsci	3		2	61	46				9	1.5	1	07:22:00
Salreu, Estarreja	2001-09-10	A192037	C	Acrsci	3		1	65	48				9.5	0.5	2	07:25:00
Salreu, Estarreja	2001-09-10	A192038	C	Acrsci	3		0	64.5	48				8.7	1.5	1	07:28:00
Salreu, Estarreja	2001-09-10	A192039	C	Acrsci	3		1	63.5	46.5				9.1	0.5	2	08:23:00
Salreu, Estarreja	2001-09-10	A192040	C	Acrsci	3		0	65.5	49.5				10.1	3.5	2	08:26:00
Salreu, Estarreja	2001-09-10	A192041	C	Acrsci	3		3	63	47				8.8	0.5	0.5	08:28:00
Salreu, Estarreja	2001-09-10	A192045	C	Acrsci	3		3	60	45.5				8.8	1	1.5	09:21:00
Salreu, Estarreja	2001-09-10	A192046	C	Acrsci	4		1	67	50.5				12.3	5	1.5	09:24:00
Salreu, Estarreja	2001-09-10	A192047	C	Acrsci	3		Filling moult, outer primaries growing						10	2.5	1.5	10:27:00
Salreu, Estarreja	2001-09-10	A192048	C	Acrsci	4		0	66.5	51				10	2.5	1.5	10:30:00
Salreu, Estarreja	2001-09-10	A192049	C	Acrsci	3		3	64	47.5				9.5	1	0.5	10:34:00
Salreu, Estarreja	2001-09-10	A192050	C	Acrsci	3		1	62	46				9.5	2	1.5	10:36:00
Salreu, Estarreja	2001-09-10	A192053	C	Acrsci	3		0	66	48.5				10.5	2.5	2	11:52:00
Salreu, Estarreja	2001-09-10	A192054	C	Acrsci	3		1	61	45				8.8	1	2	11:54:00
Salreu, Estarreja	2001-09-12	A192064	C	Acrsci	3			64	47				9.5	2.5	1	07:55:00
Salreu, Estarreja	2001-09-12	A192066	C	Acrsci	3		2	62.5	46.5				9.3	2.5	1.5	09:50:00
Salreu, Estarreja	2001-09-12	A192067	C	Acrsci	3			63.5	47				8.9	1	1.5	09:54:00
Salreu, Estarreja	2001-09-12	A192068	C	Acrsci	3			68	51				11	1	1.5	09:56:00
Salreu, Estarreja	2001-09-12	A192088	C	Acrsci	3		3	64	47.5				9.8	1.5	1	11:54:00
Salreu, Estarreja	2001-09-12	A192089	C	Acrsci	3		0	64	48				10.8	3.5	1	11:56:00
Salreu, Estarreja	2001-09-14	A192090	C	Acrsci	3		3	62.5	47				8.5	0.5	1	07:15:00
Salreu, Estarreja	2001-09-14	A192097	C	Acrsci	3		2	66	49.5				8.9	0.5	0.5	08:54:00
Salreu, Estarreja	2001-09-14	A192098	C	Acrsci	3		3	62.5	47				8.9	0.5	1	08:57:00
Salreu, Estarreja	2001-09-14	A192099	C	Acrsci	3		3	63.5	47				8.8	1	0.5	09:20:00
Salreu, Estarreja	2001-09-14	A192100	C	Acrsci	3			68	51				10	1.5	1	09:22:00
Salreu, Estarreja	2001-09-14	A192101	C	Acrsci	3		3	61	45.5				9.3	1.5	1.5	10:26:00
Salreu, Estarreja	2001-09-14	A192102	C	Acrsci	3		2	61.5	45.5				8.9	1.5	1	10:28:00
Salreu, Estarreja	2001-09-14	A192103	C	Acrsci	3		1	62.5	45.5				9.3	1.5	1.5	10:30:00
Salreu, Estarreja	2001-09-14	A192104	C	Acrsci	3		0	68	50				10.4	2	1.5	10:32:00
Salreu, Estarreja	2001-09-17	A192110	C	Acrsci	3		2	62.5	46.5				8.9	1.5	2	08:25:00
Salreu, Estarreja	2001-09-17	A192111	C	Acrsci	3		2	61.5	45.5				9	1	1.5	09:22:00
Salreu, Estarreja	2001-09-17	A192112	C	Acrsci	4	F	0	61	45.5				10.5	3.5	2	09:25:00	B5
Salreu, Estarreja	2001-09-17	A192116	C	Acrsci	3		2	62	46.5				8.9	1	1.5	10:27:00
Salreu, Estarreja	2001-09-17	A192117	C	Acrsci	3		2	63.5	47.5				9.2	1	1	10:30:00
Salreu, Estarreja	2001-09-18	A192125	C	Acrsci	3			65	49				9.3	0.5	1.5	09:07:00
Salreu, Estarreja	2001-09-18	4568381	MUSEUM PARIS	Acrsci	4	(F)	0	64.5	47.5	51.5	22.5	17.2	10.6	3.5	2	09:15:00	(B5)
Salreu, Estarreja	2001-09-18	A192127	C	Acrsci	3		0	61	45.5				9.2	1.5	2	10:15:00
Salreu, Estarreja	2001-09-19	A192130	C	Acrsci	3		0	65	47.5				10.8	3	2	08:25:00
Salreu, Estarreja	2001-09-19	A192131	C	Acrsci	3		1	64	47				9.5	1	1.5	08:30:00
Salreu, Estarreja	2001-09-19	A192134	C	Acrsci	3		0	65.5	48.5				10	2	1.5	09:43:00
Salreu, Estarreja	2001-09-19	A192135	C	Acrsci	3		0	69	51.5				11.3	3.5	1	09:45:00
Salreu, Estarreja	2001-09-19	A192136	C	Acrsci	3		2	62	46				8.7	1	1	09:47:00
Salreu, Estarreja	2001-09-19	A192137	C	Acrsci	3		0	64.5	48				10.5	3	1.5	09:49:00
Salreu, Estarreja	2001-09-19	A192138	C	Acrsci	3		2	65	49				10.2	1.5	2	09:53:00
Salreu, Estarreja	2001-09-19	A192139	C	Acrsci	3		0	67	50.5				10.6	2	1.5	09:56:00
Salreu, Estarreja	2001-09-21	A192143	C	Acrsci	3		0	62.5	46				9.3	1	1.5	10:00:00
Salreu, Estarreja	2001-09-21	A192144	C	Acrsci	3		0	64.5	48				9.3	1	2	10:05:00
Salreu, Estarreja	2001-09-24	A192146	C	Acrsci	3		2	60.5	45.5				8.8	1	1.5	07:35:00
Salreu, Estarreja	2001-09-24	A192147	C	Acrsci	3		2	62	46				8.8	0.5	1	07:40:00
Salreu, Estarreja	2001-09-24	A192148	C	Acrsci	3		1	62	46.5				8	2	2	07:43:00
Salreu, Estarreja	2001-09-24	A192159	C	Acrsci	3		0	62.5	45.5				9	0.5	2	09:48:00
Salreu, Estarreja	2001-09-24	A192160	C	Acrsci	3		0	64	48				9.9	3	1.5	10:34:00
Salreu, Estarreja	2001-09-24	A192161	C	Acrsci	3		0	65.5	49				11.3	3.5	1.5	10:37:00
Salreu, Estarreja	2001-09-24	A192162	C	Acrsci	3		0	65	48				11.1	3.5	2	10:40:00
Salreu, Estarreja	2001-09-25	A192170	C	Acrsci	3		0	64	47				9.6	1	1.5	10:20:00
Salreu, Estarreja	2001-09-25	A192171	C	Acrsci	3		0	67	50				10.5	0.5	2	10:30:00
Salreu, Estarreja	2001-09-25	A192172	C	Acrsci	4	F	0	64	47.5				10.9	4.5	2	11:40:00	B5
Salreu, Estarreja	2001-09-25	A192174	C	Acrsci	3		0	65.5	48.5				8.8	0.5	1.5	11:47:00
Salreu, Estarreja	2001-09-26	A192178	C	Acrsci	3		1	64	47.5				10.3	2	1.5	07:48:00
Salreu, Estarreja	2001-09-26	A192179	C	Acrsci	3		0	62	46				10.5	4.5	2	07:51:00
Salreu, Estarreja	2001-09-26	A192180	C	Acrsci	3		2	65	48.5				9.1	0.5	2	07:54:00
Salreu, Estarreja	2001-09-26	A192182	C	Acrsci	3		2	61.5	46.5				9.3	1.5	2	11:51:00
Salreu, Estarreja	2001-09-26	A192183	C	Acrsci	3		0	65.5	49.5				10	2	1.5	11:53:00
Salreu, Estarreja	2001-09-26	A192184	C	Acrsci	3		0	67	50				10.2	0.5	1	11:55:00
Salreu, Estarreja	2001-09-28	A192186	C	Acrsci	3			61	46				11	4	2	08:30:00
Salreu, Estarreja	2001-09-28	A192187	C	Acrsci	3			63	47				13.2	6	2	09:30:00
Salreu, Estarreja	2001-10-02	A192190	C	Acrsci	3			60.5	44.5				9.4	3	2	08:45:00
Salreu, Estarreja	2001-10-02	A192193	C	Acrsci	3			63	46				9.1	1	1.5	09:37:00
Salreu, Estarreja	2001-10-02	A192194	C	Acrsci	3			62	45.5				9	2	1.5	10:45:00
Salreu, Estarreja	2001-10-02	A192195	C	Acrsci	3			63.5	46				10.3	3.5	1.5	11:58:00
Salreu, Estarreja	2001-10-03	A192197	C	Acrsci	3			68	50.5				11.1	3.5	1.5	07:45:00
Salreu, Estarreja	2001-10-03	A192198	C	Acrsci	3			63	47				11.4	4	2	08:49:00
Salreu, Estarreja	2001-10-03	A192207	C	Acrsci	3			62.5	46				13.9	6.5	2	10:45:00
Salreu, Estarreja	2001-10-10	A192214	C	Acrsci	3			62	46				9.3	1.5	1.5	08:11:00
Salreu, Estarreja	2002-06-14	A192306	C	Acrsci	4	(M)		64.5	48	53	21.7	16.5	11	1.5	1.5	07:50:00
Salreu, Estarreja	2002-06-18	A192311	C	Acrsci	4	(M)		65	49.5	53.5	21.7	15.8	9.7	1	1	10:15:00
Salreu, Estarreja	2002-06-21	A192325	C	Acrsci	4	F		62.5	47.5	51	22	15.9	9.7	1.5	1	11:50:00	B4
Salreu, Estarreja	2002-06-02	A192337	C	Acrsci	4	(M)		67.5	51	51	22.4	16.8	10.8	2	2	10:30:00
Salreu, Estarreja	2002-07-04	A192340	C	Acrsci	4	(M)		63	48.5				9.8	1	1.5	08:45:00
Salreu, Estarreja	2002-07-04	A192342	C	Acrsci	4	F		64	49.5				9.2	1	1	11:20:00	B4
Salreu, Estarreja	2002-07-18	A192369	C	Acrsci	4		3	65	49				10.7	1	2	07:44:00
Salreu, Estarreja	2002-07-18	A192370	C	Acrsci	4	F	3	63.5	47				10.7	2	1.5	07:46:00	B4
Salreu, Estarreja	2002-07-18	A192372	C	Acrsci	4		3	63	47				10.7	1.5	1.5	08:30:00
Salreu, Estarreja	2002-07-18	A192373	C	Acrsci	4		1	66	50				10.3	3	1.5	08:35:00
Salreu, Estarreja	2002-07-18	A192374	C	Acrsci	3		Filling moult	61	46				10.3	1.5	2	08:37:00
Salreu, Estarreja	2002-07-18	A192375	C	Acrsci	4		11	63	47				10	1.5	2	09:10:00
Salreu, Estarreja	2002-07-18	A192376	C	Acrsci	4		3	63	47				10.3	0.5	0.5	09:15:00
Salreu, Estarreja	2002-07-18	A192379	C	Acrsci	4			65	48				10.1	1	2	09:42:00
Salreu, Estarreja	2002-07-18	A192380	C	Acrsci	4			63	47				9.4	1.5	2	09:45:00
Salreu, Estarreja	2002-07-18	A192383	C	Acrsci	4	F		63.5	47.5				10.3	2	1	10:17:00	B3
Salreu, Estarreja	2002-07-18	A192384	C	Acrsci	3		3	64.5	48.5				9.4	1.5	2	10:20:00
Salreu, Estarreja	2002-07-18	A192385	C	Acrsci	4		3	65	48.5				10	0.5	2	10:22:00
Salreu, Estarreja	2002-07-18	A192386	C	Acrsci	3		3	65	48.5				11	2.5	1.5	10:45:00
Salreu, Estarreja	2002-07-19	A192390	C	Acrsci	3			59	44				9.9	1	1	08:55:00	R3 (L) pulled, blood sample taken, iris greyish, vFTS, B4
Salreu, Estarreja	2002-07-19	A192394	C	Acrsci	4			64.5	49				9.8	1	1.5	10:27:00
Salreu, Estarreja	2002-07-19	A192395	C	Acrsci	4	F		64	47.5				10.7	3	1	11:00:00	B4
Salreu, Estarreja	2002-07-19	A192396	C	Acrsci	4			62	46.5				10.4	1.5	1.5	11:02:00
Salreu, Estarreja	2002-07-19	A192398	C	Acrsci	3		3	61	45				9.7	1.5	1	12:00:00
Salreu, Estarreja	2002-07-23	A192404	C	Acrsci	3			63.5	47.5				10.4			07:55:00
Salreu, Estarreja	2002-07-23	A192405	C	Acrsci	4		3	63.5	48.5				11.3			08:25:00
Salreu, Estarreja	2002-07-23	A192406	C	Acrsci	4		3	64.5	48.5				10			08:27:00
Salreu, Estarreja	2002-07-23	A192407	C	Acrsci	3			61	45				9.6			08:29:00
Salreu, Estarreja	2002-07-23	A192408	C	Acrsci	4		3	64.5	49				10.1			08:31:00
Salreu, Estarreja	2002-07-23	A192412	C	Acrsci	4	F	0	64	47.5				10.7			09:02:00	B3
Salreu, Estarreja	2002-07-23	A192413	C	Acrsci	3			65	48.5				10.3			09:04:00
Salreu, Estarreja	2002-07-23	A192414	C	Acrsci	4		3	63	46.5				10.7			09:06:00
Salreu, Estarreja	2002-07-23	A192415	C	Acrsci	3			64.5	48.5				10.7			09:38:00
Salreu, Estarreja	2002-07-23	A192418	C	Acrsci	3			63.5	48				9.8			10:50:00
Salreu, Estarreja	2002-07-23	A192419	C	Acrsci	3			62	46.5				9.5			10:52:00
Salreu, Estarreja	2002-07-23	A192420	C	Acrsci	3		3	61.5	45.5				10.3			11:00:00
Salreu, Estarreja	2002-07-23	A192421	C	Acrsci	4			66.5	49				11.2			11:02:00
Salreu, Estarreja	2002-07-23	A192422	C	Acrsci	3			64	47.5				10.7			11:05:00
Salreu, Estarreja	2002-07-23	A192423	C	Acrsci	4	F		62	46				9.5			11:07:00	B4
Salreu, Estarreja	2002-07-23	A192424	C	Acrsci	3			62.5	48				10.5			11:10:00
Salreu, Estarreja	2002-07-23	A192425	C	Acrsci	3			65	48				10.4			11:15:00
Salreu, Estarreja	2002-07-23	A192426	C	Acrsci	4			64	48				10.5			11:45:00
Salreu, Estarreja	2002-08-02	A192429	C	Acrsci	4	F	0	62	47				9.3	1	2	07:10:00	B4
Salreu, Estarreja	2002-08-02	A192430	C	Acrsci	4	F	0	63.5	47.5				10.8	3	2	07:12:00	B4
Salreu, Estarreja	2002-08-02	A192431	C	Acrsci	3		3	64	47.5				9.3	1.5	1.5	07:15:00
Salreu, Estarreja	2002-08-02	A192432	C	Acrsci	4		3	64	48				10.8	2	2	07:17:00
Salreu, Estarreja	2002-08-02	A192433	C	Acrsci	4	F	0	63.5	48				11.4	2	2	07:50:00	B4
Salreu, Estarreja	2002-08-02	A192434	C	Acrsci	4		0	64	48				10.5	3	1.5	07:52:00
Salreu, Estarreja	2002-08-02	A192435	C	Acrsci	4		3	62	47				10.1	2	2	07:55:00	B5
Salreu, Estarreja	2002-08-02	A192436	C	Acrsci	3		0	65.5	49.5				10.1	2	2	07:57:00
Salreu, Estarreja	2002-08-02	A192437	C	Acrsci	3		2	61	45				9.7	1.5	1.5	08:00:00
Salreu, Estarreja	2002-08-02	A192438	C	Acrsci	3		0	63.5	47.5				10.8	3.5	2	08:02:00
Salreu, Estarreja	2002-08-02	A192439	C	Acrsci	3		0	63.5	47.5				9.7	1.5	1.5	08:04:00
Salreu, Estarreja	2002-08-02	A192440	C	Acrsci	3		1	61	45.5				8.8	1	1.5	08:06:00
Salreu, Estarreja	2002-08-02	A192441	C	Acrsci	4		3	65	49				10.8	1.5	1.5	08:08:00
Salreu, Estarreja	2002-08-02	A192442	C	Acrsci	4		3	64.5	49				10.2	1	2	08:10:00
Salreu, Estarreja	2002-08-02	A192446	C	Acrsci	3		1	65	49				9.3	2	1	08:55:00
Salreu, Estarreja	2002-08-02	A192447	C	Acrsci	3		3	64					10.4	2	1	08:58:00
Salreu, Estarreja	2002-08-02	A192448	C	Acrsci	3		3	64					9.7	2	1	09:00:00
Salreu, Estarreja	2002-08-02	A192449	C	Acrsci	3		1	64.5					10.4	3.5	2	09:02:00
Salreu, Estarreja	2002-08-02	A192450	C	Acrsci	4			65					10.5	2	2	09:06:00	B5?
Salreu, Estarreja	2002-08-02	A192451	C	Acrsci	3			64					10	1	1.5	09:08:00
Salreu, Estarreja	2002-08-02	A192455	C	Acrsci	3			65					10.4	2	1	10:09:00
Salreu, Estarreja	2002-08-02	A192456	C	Acrsci	3			63					9.4	1.5	1	10:10:00
Salreu, Estarreja	2002-08-02	A192457	C	Acrsci	3			62					10	1	1	10:12:00
Salreu, Estarreja	2002-08-02	A192458	C	Acrsci	4		2	64	48.5				10.4	1	2	10:15:00
Salreu, Estarreja	2002-08-02	A192459	C	Acrsci	4	F	3	63.5					10.2	0.5	1.5	10:17:00	B5
Salreu, Estarreja	2002-08-02	A192460	C	Acrsci	4		3	63.5					10.6	1.5	2	10:20:00
Salreu, Estarreja	2002-08-02	A192461	C	Acrsci	3			65.5					9.9	1	1	10:22:00
Salreu, Estarreja	2002-08-02	A192462	C	Acrsci	4		3	64					10.3	2.5	1.5	10:24:00
Salreu, Estarreja	2002-08-02	A192463	C	Acrsci	4	F	3	62.5					10	2	2	10:25:00	B5
Salreu, Estarreja	2002-08-02	A192464	C	Acrsci	3			62					10	2	1.5	10:26:00
Salreu, Estarreja	2002-08-02	A192465	C	Acrsci	3			66					9.6	1	1.5	10:27:00
Salreu, Estarreja	2002-08-02	A192466	C	Acrsci	4		3	67					10.6	2	1.5	10:28:00
Salreu, Estarreja	2002-08-02	A192468	C	Acrsci	4		3	65.5					10.6	3.5	2	11:10:00
Salreu, Estarreja	2002-08-02	A192469	C	Acrsci	3			64.5					10.2	2	1.5	11:12:00
Salreu, Estarreja	2002-08-02	A192470	C	Acrsci	4	F	3	62.5					10.3	3	1.5	11:14:00	B4
Salreu, Estarreja	2002-08-02	A192471	C	Acrsci	3			61.5					10	2	1.5	11:16:00
Salreu, Estarreja	2002-08-02	A192472	C	Acrsci	3			61.5					9.1	1.5	1.5	11:18:00
Salreu, Estarreja	2002-08-02	A192473	C	Acrsci	3			64.5					9.5	2	1.5	11:22:00
Salreu, Estarreja	2002-08-02	A192474	C	Acrsci	3		2	64.5					10	1.5	1.5	11:24:00
Salreu, Estarreja	2002-08-02	A192475	C	Acrsci	4			62.5					10.5	3	1.5	11:25:00
Salreu, Estarreja	2002-08-02	A192476	C	Acrsci	3			62.5					9.5	1.5	1.5	11:27:00
Salreu, Estarreja	2002-08-02	A192477	C	Acrsci	4			66					11.6	3.5	2	11:29:00
Salreu, Estarreja	2002-08-02	A192478	C	Acrsci	3			60					8.8	1	1.5	11:31:00
Salreu, Estarreja	2002-08-02	A192479	C	Acrsci	4			65					9.8	1	2	11:33:00
Salreu, Estarreja	2002-08-02	A192480	C	Acrsci	4			64					9.3	2	2	11:35:00
Salreu, Estarreja	2002-08-02	A192481	C	Acrsci	3			64					9.7	1.5	2	11:37:00
Salreu, Estarreja	2002-08-02	A192482	C	Acrsci	4	F	3	63.5					11	1	2	11:39:00	B5
Salreu, Estarreja	2002-08-02	A192483	C	Acrsci	3			64					10.5	3	2	11:40:00
Salreu, Estarreja	2002-08-02	A192484	C	Acrsci	3			63.5					9.2	2	1.5	12:12:00
Salreu, Estarreja	2002-08-02	A192485	C	Acrsci	4	F	3	63.5					10.1	1.5	1.5	12:14:00	B5
Salreu, Estarreja	2002-08-02	A192486	C	Acrsci	3			62.5					10.7	3.5	1	12:16:00
Salreu, Estarreja	2002-08-02	A192487	C	Acrsci	3			62					9.6	1.5	1.5	12:18:00
Salreu, Estarreja	2002-08-06	A192488	C	Acrsci	4	F	3	61	45.5				10	3	2	07:40:00	B5
Salreu, Estarreja	2002-08-06	A192489	C	Acrsci	3		0	62	46				9.2	2	1.5	07:42:00
Salreu, Estarreja	2002-08-06	A192490	C	Acrsci	4	(F)	3	64.5	48.5				11	2.5	1.5	07:45:00	B5
Salreu, Estarreja	2002-08-06	A192492	C	Acrsci	4	F		60	45				11.3	4.5	1.5	09:05:00	B5, grey iris
Salreu, Estarreja	2002-08-06	A192493	C	Acrsci	4	(F)	2	64.5	49.5				10.2	0.5	1	09:07:00	(B5)
Salreu, Estarreja	2002-08-06	A192494	C	Acrsci	3		3		48.5				12.3	2	0.5	09:10:00
Salreu, Estarreja	2002-08-06	A192495	C	Acrsci	3			64	48				10.2	2	1.5	09:40:00
Salreu, Estarreja	2002-08-06	A192496	C	Acrsci	4		3	64.5	48				11.1	3.5	2	10:40:00
Salreu, Estarreja	2002-08-06	A192497	C	Acrsci	3		0	61	45.5				10.2	3	2	10:42:00
Salreu, Estarreja	2002-08-06	A192498	C	Acrsci	4	F	3	63	47				10.6	1	2	10:45:00	B4
Salreu, Estarreja	2002-08-06	A192499	C	Acrsci	3			64.5	48				10.3	2	1	10:48:00
Salreu, Estarreja	2002-08-07	A201002	C	Acrsci	3			61	45				9.5	2.5	2	06:55:00
Salreu, Estarreja	2002-08-07	A201003	C	Acrsci	4	F	2	63	47				9.3	1	1	07:20:00	B4
Salreu, Estarreja	2002-08-07	A201009	C	Acrsci	3			62	46.5				8.9	0	1.5	08:25:00
Salreu, Estarreja	2002-08-07	A201010	C	Acrsci	4		0	66	50				8.7	0.5	0	08:27:00
Salreu, Estarreja	2002-08-07	A201011	C	Acrsci	3			63.5	46.5				9.3	1	1	08:48:00
Salreu, Estarreja	2002-08-07	A201012	C	Acrsci	4		2	66					10.3	2	2	08:52:00
Salreu, Estarreja	2002-08-07	A201013	C	Acrsci	3			62					9.5	3	1.5	08:55:00
Salreu, Estarreja	2002-08-07	A201014	C	Acrsci	3			60.5					9	1.5	1.5	09:00:00
Salreu, Estarreja	2002-08-07	A201018	C	Acrsci	4	F		64.5	47.5				10.3	1.5	2	10:08:00	B5
Salreu, Estarreja	2002-08-07	A201019	C	Acrsci	3			64.5	48.5				9.5	1	1	10:10:00
Salreu, Estarreja	2002-08-07	A201020	C	Acrsci	4		3	64.5	48.5				9	1	1.5	10:17:00
Salreu, Estarreja	2002-08-07	A201021	C	Acrsci	3			65	49				9.3	1	0.5	10:20:00
Salreu, Estarreja	2002-08-07	A201022	C	Acrsci	4		3	65.5	48.5				10.9	3.5	2	10:45:00
Salreu, Estarreja	2002-08-07	A201023	C	Acrsci	3			63.5	47.5				10.2	1.5	1	10:50:00
Salreu, Estarreja	2002-08-07	A201024	C	Acrsci	3								9.8	2	1	10:54:00
Salreu, Estarreja	2002-08-07	A201025	C	Acrsci	4	F		62.5	46.5				10.9	2	1.5	10:58:00
Salreu, Estarreja	2002-08-07	A201026	C	Acrsci	4		3	66.5	50				11.4	3	2	11:02:00
Salreu, Estarreja	2002-08-07	A201028	C	Acrsci	4		2	63	47				10.3	3	2	12:10:00
Salreu, Estarreja	2002-08-07	A201029	C	Acrsci	4	F		64	48				10.4	1.5	1.5	12:12:00	B4
Salreu, Estarreja	2002-08-09	A201031	C	Acrsci	4		3	60	44.5				10	2.5	2	06:47:00
Salreu, Estarreja	2002-08-09	A201032	C	Acrsci	4		0	70	53				10.5	0.5	1	07:24:00
Salreu, Estarreja	2002-08-09	A201036	C	Acrsci	3			62.5	46.5				9.8	1.5	1.5	08:12:00
Salreu, Estarreja	2002-08-09	A201037	C	Acrsci	3			60	44.5				9.8			08:15:00
Salreu, Estarreja	2002-08-09	A201038	C	Acrsci	3			61.5	46.5				9.4	1	1	09:15:00
Salreu, Estarreja	2002-08-09	A201039	C	Acrsci	3			65.5	48.5				11	2.5	2	09:20:00
Salreu, Estarreja	2002-08-09	A201040	C	Acrsci	4			64.5	47.5				10	1.5	2	09:30:00
Salreu, Estarreja	2002-08-09	A201041	C	Acrsci	3			62.5	47.5				10.1	3	2	10:00:00
Salreu, Estarreja	2002-08-09	A201042	C	Acrsci	4		2	65.5	49				11.4	3	1.5	10:05:00
Salreu, Estarreja	2002-08-09	A201043	C	Acrsci	4		P1-3,5(R) P1-3(L) worn	62	46.5				12	4	2	10:10:00	Complete/suspended moult, Photos
Salreu, Estarreja	2002-08-09	A201044	C	Acrsci	3			63	47				9.5	1	1	10:30:00
Salreu, Estarreja	2002-08-09	A201045	C	Acrsci	4	F	3	60.5	44				10.3	1.5	2	10:35:00	B5
Salreu, Estarreja	2002-08-09	A201046	C	Acrsci	3			63.5	48				9.4	2	2	11:00:00
Salreu, Estarreja	2002-08-09	A201047	C	Acrsci	4	F	3	65	49				10.5	1.5	2	11:05:00	B5
Salreu, Estarreja	2002-08-09	A201048	C	Acrsci	4	F	3	64	47.5				10.5	3.5	2	11:55:00	B5
Salreu, Estarreja	2002-08-09	A201049	C	Acrsci	4	F	2	62	46				11.6	3.5	2	12:00:00	B5
Salreu, Estarreja	2002-08-12	A201053	C	Acrsci	4	F		63	47				9.2	0.5	1	08:15:00	B4
Salreu, Estarreja	2002-08-12	A201058	C	Acrsci	4			63.5	47				10.7	3	2	11:35:00
Salreu, Estarreja	2002-08-12	A201059	C	Acrsci	3			60.5	45.5				10.1	3	1	11:40:00
Salreu, Estarreja	2002-08-12	A201060	C	Acrsci	3			61.5	46				10.3	2	1.5	11:45:00
Salreu, Estarreja	2002-08-12	A201061	C	Acrsci	3			62.5	46.5				9.5	1.5	1	11:46:00
Salreu, Estarreja	2002-08-13	A201066	C	Acrsci	4			64.5	48.5				10.4	2	2	07:20:00
Salreu, Estarreja	2002-08-13	A201072	C	Acrsci	4	F		63	47.5				10.3	3.5	1.5	09:15:00	B4
Salreu, Estarreja	2002-08-13	A201073	C	Acrsci	3			61.5	46				8	0.5	0.5	09:20:00
Salreu, Estarreja	2002-08-13	A201074	C	Acrsci	4	F		60.5	44.5				10	2	2	09:45:00	B5
Salreu, Estarreja	2002-08-13	A201075	C	Acrsci	4			63.5	46.5				11.4	3.5	1.5	09:50:00
Salreu, Estarreja	2002-08-13	A201076	C	Acrsci	3			66	50.5				9.6	1	1	09:55:00
Salreu, Estarreja	2002-08-13	A201079	C	Acrsci	3			63.5	47.5				10.4	2.5	2	10:35:00
Salreu, Estarreja	2002-08-13	A201080	C	Acrsci	4			62.5	47				10.2	3	1.5	10:40:00
Salreu, Estarreja	2002-08-16	A201085	C	Acrsci	4			64.5	49.5				12.9	5	1.5	07:23:00
Salreu, Estarreja	2002-08-16	A201086	C	Acrsci	4			64.5	49				11.4	3.5	2	07:25:00
Salreu, Estarreja	2002-08-16	A201087	C	Acrsci	4			61.5	45.5				15.7	7	2	07:27:00
Salreu, Estarreja	2002-08-16	A201088	C	Acrsci	3			64	48.5				9.4	1.5	0.5	07:48:00
Salreu, Estarreja	2002-08-16	A201090	C	Acrsci	3			63.5	47.5				9.5	3	1.5	07:53:00
Salreu, Estarreja	2002-08-16	A201091	C	Acrsci	3			60	44.5				10.7	3.5	2	08:00:00
Salreu, Estarreja	2002-08-16	A201092	C	Acrsci	4			66.5	49.5				10.6	1	1.5	08:03:00
Salreu, Estarreja	2002-08-16	A201093	C	Acrsci	4			64	48.5				10.6	4	2	08:05:00
Salreu, Estarreja	2002-08-16	A201094	C	Acrsci	3			63	47.5				10.1	1.5	1	08:07:00
Salreu, Estarreja	2002-08-16	A201095	C	Acrsci	4	F		64	47.5				10	1.5	1	08:10:00	B4
Salreu, Estarreja	2002-08-16	A201096	C	Acrsci	3			64	48				10.5	1.5	1	08:12:00
Salreu, Estarreja	2002-08-16	A201097	C	Acrsci	4			62.5	47				11.4	6.5	2	08:15:00
Salreu, Estarreja	2002-08-16	A201098	C	Acrsci	3			63	48				8.6	1	0	08:17:00
Salreu, Estarreja	2002-08-16	A201099	C	Acrsci	4			64	48				11.5	4	2	08:35:00
Salreu, Estarreja	2002-08-16	A201102	C	Acrsci	4			62	47				13.6	6.5	2	08:50:00
Salreu, Estarreja	2002-08-16	A201103	C	Acrsci	4			64.5	48.5				10.2	3	1	08:50:00
Salreu, Estarreja	2002-08-16	A201104	C	Acrsci	3			62	46				9.3	0.5	1.5	08:55:00
Salreu, Estarreja	2002-08-16	A201105	C	Acrsci	3			64.5	48				9.8	1.5	1	08:55:00
Salreu, Estarreja	2002-08-16	A201106	C	Acrsci	4			62	46				14.7	7	2	09:00:00
Salreu, Estarreja	2002-08-16	A201107	C	Acrsci	4			64	48.5				9.7	0.5	2	09:00:00
Salreu, Estarreja	2002-08-16	A201108	C	Acrsci	4	F		66.5	50.5				9.3	0.5	1.5	09:05:00	B4
Salreu, Estarreja	2002-08-16	A201109	C	Acrsci	4			66	49.5				14.4	7	2	09:05:00
Salreu, Estarreja	2002-08-16	A201110	C	Acrsci	3			60.5	45				9.9	3.5	1.5	09:10:00
Salreu, Estarreja	2002-08-16	A201112	C	Acrsci	3			59.5	44				8.8	1.5	0.5	09:35:00
Salreu, Estarreja	2002-08-16	A201113	C	Acrsci	3			61.5	46				13.5	6	2	09:40:00
Salreu, Estarreja	2002-08-16	A201114	C	Acrsci	3			62.5	47.5				9	2	1.5	09:40:00
Salreu, Estarreja	2002-08-16	A201115	C	Acrsci	3			65	48				9.8	2	1.5	09:45:00
Salreu, Estarreja	2002-08-16	A201116	C	Acrsci	3			66	49.5				9.1	1	1	09:45:00
Salreu, Estarreja	2002-08-16	A201117	C	Acrsci	3			64	48				9.5	1.5	1	09:50:00
Salreu, Estarreja	2002-08-16	A201122	C	Acrsci	3		end of filling moult	61	46				9	1	1.5	11:05:00
Salreu, Estarreja	2002-08-16	A201123	C	Acrsci	3			60	44.5				9.5	3	1.5	11:10:00
Salreu, Estarreja	2002-08-16	A201125	C	Acrsci	3								10.8	2.5	0	11:20:00
Salreu, Estarreja	2002-08-16	A201126	C	Acrsci	4	F		62	46.5				8.7	0	0.5	11:20:00	B4
Salreu, Estarreja	2002-08-16	A201127	C	Acrsci	4			65	49				10.1	3	1.5	11:23:00
Salreu, Estarreja	2002-08-16	A201128	C	Acrsci	3			62	46				8.3	1	1	11:25:00
Salreu, Estarreja	2002-08-16	A201129	C	Acrsci	4			67	52				10.2	2.5	2	11:25:00
Salreu, Estarreja	2002-08-16	A201130	C	Acrsci	3			61	45				13.6	6.5	1.5	12:10:00
Salreu, Estarreja	2002-08-16	A201131	C	Acrsci	3			61.5	46				9.6	1.5	1	12:15:00
Salreu, Estarreja	2002-08-16	A201132	C	Acrsci	3			65	48.5				9.8	2	0.5	12:15:00
Salreu, Estarreja	2002-08-16	A201133	C	Acrsci	3			64.5	49				15.1	7	1.5	12:18:00
Salreu, Estarreja	2002-08-16	A201134	C	Acrsci	4			62	47				11	4.5	2	12:20:00	B5
Salreu, Estarreja	2002-08-16	A201135	C	Acrsci	4	F		63.5	47.5				14.4	7	2	12:20:00
Salreu, Estarreja	2002-08-16	A201136	C	Acrsci	4			67	50				11.6	2.5	2	12:23:00
Salreu, Estarreja	2002-08-16	A201137	C	Acrsci	4			61.5	46				14.3	6.5	1.5	12:23:00
Salreu, Estarreja	2002-08-16	A201139	C	Acrsci	3			64	48				9.3	1.5	1	12:25:00
Salreu, Estarreja	2002-08-16	A201140	C	Acrsci	3			64.5	48				9.4	1	0.5	12:29:00
Salreu, Estarreja	2002-08-16	A201143	C	Acrsci	3			65	49				10	1.5	0.5	12:40:00
Salreu, Estarreja	2002-08-20	A201144	C	Acrsci	3			62.5	46.5				9.8	3	1	08:35:00
Salreu, Estarreja	2002-08-20	A201145	C	Acrsci	4			64	48				9.4	1.5	0.5	09:20:00
Salreu, Estarreja	2002-08-20	A201146	C	Acrsci	4			64	48				9.7	1	1.5	10:45:00
Salreu, Estarreja	2002-08-21	A201150	C	Acrsci	3			59.5	45.5				9.4	3	1.5	08:27:00
Salreu, Estarreja	2002-08-21	A201151	C	Acrsci	4			62	47				12.5	6.5	2	08:30:00
Salreu, Estarreja	2002-08-21	A201154	C	Acrsci	4	F		60	45				10.4	3.5	1.5	09:25:00	B4
Salreu, Estarreja	2002-08-21	A201155	C	Acrsci	3			62	46.5				9	1	0	09:27:00
Salreu, Estarreja	2002-08-21	A201156	C	Acrsci	4			64	48				9.4	1	1	09:30:00
Salreu, Estarreja	2002-08-21	A201157	C	Acrsci	3			61	45.5				9.2	0.5	1	09:32:00
Salreu, Estarreja	2002-08-21	A201158	C	Acrsci	4	F		62	46.5				9.2	1.5	1.5	09:35:00	B5
Salreu, Estarreja	2002-08-21	A201159	C	Acrsci	3			59.5	44				8.7	1.5	2	09:55:00
Salreu, Estarreja	2002-08-21	A201160	C	Acrsci	3			64	48				9.6	1.5	0.5	10:50:00
Salreu, Estarreja	2002-08-21	A201164	C	Acrsci	3			63	47				10	1	1	11:45:00
Salreu, Estarreja	2002-08-21	A201165	C	Acrsci	3			61.5	46				10.7	2	1	11:45:00
Salreu, Estarreja	2002-08-21	A201166	C	Acrsci	3			63.5	48				13.6	6.5	1.5	11:50:00
Salreu, Estarreja	2002-08-21	A201167	C	Acrsci	3			63.5	48				9.5	1	1	11:50:00
Salreu, Estarreja	2002-08-21	A201169	C	Acrsci	3			63	48				9.5	1	0.5	12:30:00
Salreu, Estarreja	2002-08-21	A201170	C	Acrsci	3			60	45				9.1	1	0.5	12:30:00
Salreu, Estarreja	2002-08-21	A201171	C	Acrsci	3			59	44				9.5	1	0.5	12:35:00
Salreu, Estarreja	2002-08-26	A201174	C	Acrsci	3								9.3	1	0	07:35:00
Salreu, Estarreja	2002-08-26	A201175	C	Acrsci	4			62.5	46				9.7	1.5	1	07:40:00
Salreu, Estarreja	2002-08-26	A201178	C	Acrsci	3			61	45				8.7	0.5	0.5	08:20:00
Salreu, Estarreja	2002-08-26	A201179	C	Acrsci	3								10	1	0.5	08:23:00
Salreu, Estarreja	2002-08-26	A201180	C	Acrsci	4	F		66	49.5				9.2	1	0.5	08:25:00	B4
Salreu, Estarreja	2002-08-26	A201181	C	Acrsci	4			63.5	48				11.1	6	1.5	08:27:00
Salreu, Estarreja	2002-08-26	A201183	C	Acrsci	3			64	48				9.8	1	1.5	08:30:00
Salreu, Estarreja	2002-08-26	A201184	C	Acrsci	4			62	46				14.3	7.5	2	08:32:00
Salreu, Estarreja	2002-08-26	A201185	C	Acrsci	4			63.5	49				12.8	6	1.5	08:34:00
Salreu, Estarreja	2002-08-26	A201186	C	Acrsci	3			62	46.5				8.8	0	0	08:35:00
Salreu, Estarreja	2002-08-26	A201187	C	Acrsci	4			63	47				14.2	6.5	2	08:37:00
Salreu, Estarreja	2002-08-26	A201188	C	Acrsci	4			63	47				9.1	1	1	08:40:00
Salreu, Estarreja	2002-08-26	A201189	C	Acrsci	3			61.5	45.5				8.9	1	0.5	08:42:00
Salreu, Estarreja	2002-08-26	A201190	C	Acrsci	3								11	2.5	1	08:42:00
Salreu, Estarreja	2002-08-26	A201191	C	Acrsci	3			64.5	48.5				9.7	1	0	08:45:00
Salreu, Estarreja	2002-08-26	A201192	C	Acrsci	4			63	47				12.8	6	1.5	08:47:00
Salreu, Estarreja	2002-08-26	A201194	C	Acrsci	3			61.5	45				9.4	1	1.5	08:50:00
Salreu, Estarreja	2002-08-26	A201196	C	Acrsci	3			61.5	46				9.8	1.5	0.5	08:55:00
Salreu, Estarreja	2002-08-26	A201199	C	Acrsci	3			63	47.5				9.7	2.5	1.5	09:25:00
Salreu, Estarreja	2002-08-26	A201200	C	Acrsci	3			63	48				9.1	1	0.5	09:30:00
Salreu, Estarreja	2002-08-26	A201201	C	Acrsci	4			64	47.5				9.1	1.5	1.5	09:40:00
Salreu, Estarreja	2002-08-26	A201202	C	Acrsci	4	F		60	43.5				11.4	4	2	09:40:00
Salreu, Estarreja	2002-08-26	A201203	C	Acrsci	3			63	47.5				10	3.5	1	09:45:00
Salreu, Estarreja	2002-08-26	A201204	C	Acrsci	4			66.5	50.5				10.5	2	1.5	09:50:00
Salreu, Estarreja	2002-08-26	A201205	C	Acrsci	3			64	48.5				9.6	1	0.5	10:15:00
Salreu, Estarreja	2002-08-26	A201206	C	Acrsci	3			65	49.5				9.7	1	1	11:15:00
Salreu, Estarreja	2002-08-26	A201207	C	Acrsci	3			64	49				11.1	1.5	1.5	11:20:00
Salreu, Estarreja	2002-08-26	A201208	C	Acrsci	3			62	46.5				9.2	1		11:30:00
Salreu, Estarreja	2002-08-27	A201211	C	Acrsci	3			62.5	46.5				9.1	0.5	1.5	07:50:00
Salreu, Estarreja	2002-08-27	A201212	C	Acrsci	3			62.5	46				9	0.5	1.5	07:55:00
Salreu, Estarreja	2002-08-27	A201213	C	Acrsci	3			68	55.5				10.3	1	1	08:00:00
Salreu, Estarreja	2002-08-27	A201215	C	Acrsci	3			65	47.5				9.9	0.5	1	09:42:00
Salreu, Estarreja	2002-08-27	A201216	C	Acrsci	4			60.5	44.5				14.9	7.5	2	09:45:00
Salreu, Estarreja	2002-08-27	A201219	C	Acrsci	3			65.5	49				9.7	1	1	10:45:00
Salreu, Estarreja	2002-08-27	A201220	C	Acrsci	3			60.5	45				8.9	1	0.5	10:55:00
Salreu, Estarreja	2002-08-28	A201224	C	Acrsci	3			62	46.5				9.5	0.5	1.5	08:10:00
Salreu, Estarreja	2002-08-28	A201225	C	Acrsci	3			62	47				10.1	1.5	1	08:55:00
Salreu, Estarreja	2002-08-28	A201227	C	Acrsci	3			63	46.5				9.9	1	0	10:40:00
Salreu, Estarreja	2002-08-28	A201228	C	Acrsci	3			62	46.5				9.8	0.5	1.5	10:50:00
Salreu, Estarreja	2002-08-30	A201232	C	Acrsci	3			67	49.5				10.7	2	2	08:02:00
Salreu, Estarreja	2002-08-30	A201233	C	Acrsci	3			63.5	47.5				10	1	0.5	08:05:00
Salreu, Estarreja	2002-08-30	A201236	C	Acrsci	3			67	51				9.8	1	1.5	10:17:00
Salreu, Estarreja	2002-08-30	A201237	C	Acrsci	3			63.5	47.5				9	1	0	10:20:00
Salreu, Estarreja	2002-08-30	A201238	C	Acrsci	3			63	48				8.7	1	0	10:22:00
Salreu, Estarreja	2002-08-30	A201239	C	Acrsci	3			61	45				10.3	2	1	11:20:00
Salreu, Estarreja	2002-08-30	A201240	C	Acrsci	3			65	55				9.9	1.5	1	11:25:00
Salreu, Estarreja	2002-09-02	A201246	C	Acrsci	3			68	50.5				11.7	3.5	1.5	07:32:00
Salreu, Estarreja	2002-09-02	A201247	C	Acrsci	3			62	46				9.2	1.5	1	08:15:00
Salreu, Estarreja	2002-09-02	A201248	C	Acrsci	4			66.5	50.5				9.9	1.5	1	08:15:00
Salreu, Estarreja	2002-09-02	A201249	C	Acrsci	4	F		60.5	44.5				9.5	2.5	1.5	08:17:00	B5
Salreu, Estarreja	2002-09-02	A201250	C	Acrsci	4	F		60	45				9.4	1	1.5	08:18:00	B4
Salreu, Estarreja	2002-09-02	A201251	C	Acrsci	3			62	46				10.6	3.5	1	08:20:00
Salreu, Estarreja	2002-09-02	A201252	C	Acrsci	4			63.5	48				13.3	6.5	2	08:20:00
Salreu, Estarreja	2002-09-02	A201253	C	Acrsci	3			62.5	45.5				10.8	5	1.5	08:22:00
Salreu, Estarreja	2002-09-02	A201254	C	Acrsci	3			64	48				9.6	1.5	1	08:25:00
Salreu, Estarreja	2002-09-02	A201255	C	Acrsci	4			65	48				13.5	5.5	1.5	08:25:00
Salreu, Estarreja	2002-09-02	A201256	C	Acrsci	3			61	45.5				8.9	1	1.5	08:27:00
Salreu, Estarreja	2002-09-02	A201257	C	Acrsci	3			63	47.5				8.8	1.5	1.5	08:27:00
Salreu, Estarreja	2002-09-02	A201258	C	Acrsci	4	F		67.5	51.5				11.6	2	1	08:30:00	B5
Salreu, Estarreja	2002-09-02	A201259	C	Acrsci	3			61.5	46.5				10.7	3.5	1.5	08:35:00
Salreu, Estarreja	2002-09-02	A201260	C	Acrsci	3			66	50				9.8	2	0.5	08:35:00
Salreu, Estarreja	2002-09-02	A201270	C	Acrsci	3			63.5	47				10.2	1.5	0.5	09:35:00
Salreu, Estarreja	2002-09-02	A201271	C	Acrsci	3			64.5	48.5				9.8	0	0.5	09:37:00
Salreu, Estarreja	2002-09-02	A201272	C	Acrsci	3			63	48				9.7	1.5	0.5	09:43:00
Salreu, Estarreja	2002-09-02	A201273	C	Acrsci	3			61	45				8.8	1	1.5	09:43:00
Salreu, Estarreja	2002-09-02	A201274	C	Acrsci	4			69	51				14.6	5.5	1	09:45:00
Salreu, Estarreja	2002-09-02	A201275	C	Acrsci	3			61	46				9.4	1	0.5	09:50:00
Salreu, Estarreja	2002-09-02	A201276	C	Acrsci	3			60	45				8.9	1.5	1.5	09:52:00
Salreu, Estarreja	2002-09-02	A201277	C	Acrsci	3			63	47.5				15			10:20:00
Salreu, Estarreja	2002-09-02	A201278	C	Acrsci	3			64.5	49				9.6	1.5	0.5	10:20:00
Salreu, Estarreja	2002-09-02	A201279	C	Acrsci	3			62.5	47.5				9.5	1.5	1	10:25:00
Salreu, Estarreja	2002-09-02	A201280	C	Acrsci	3			65	50				10.5	1.5	1	10:25:00
Salreu, Estarreja	2002-09-02	A201281	C	Acrsci	3			63.5	48				9.1	1	1.5	10:30:00
Salreu, Estarreja	2002-09-02	A201282	C	Acrsci	3			63	47				10.1	1.5	1	10:35:00
Salreu, Estarreja	2002-09-02	A201286	C	Acrsci	3			64	47				9.4	1.5	0.5	11:15:00
Salreu, Estarreja	2002-09-02	A201287	C	Acrsci	3			67	50.5				9.8	1.5	0.5	11:20:00
Salreu, Estarreja	2002-09-02	A201288	C	Acrsci	3			66	50.5				10.2	2	0.5	12:20:00
Salreu, Estarreja	2002-09-02	A201289	C	Acrsci	3			63	46.5				10.6	3.5	1	12:27:00
Salreu, Estarreja	2002-09-02	A201290	C	Acrsci	3			65	49				10.6	1.5	1.5	12:27:00
Salreu, Estarreja	2002-09-02	A201291	C	Acrsci	4			66	51				10.6	2.5	1.5	12:30:00
Salreu, Estarreja	2002-09-02	A201292	C	Acrsci	3			61.5	47				9.8	3.5	2	12:30:00
Salreu, Estarreja	2002-09-02	A201293	C	Acrsci	3			64.5	48.5				10	2.5	1.5	12:33:00
Salreu, Estarreja	2002-09-02	A201294	C	Acrsci	3			64	48				12.2	4.5	1.5	12:33:00
Salreu, Estarreja	2002-09-03	A201298	C	Acrsci	4	F		65.5	49				9.9	1	1.5	07:10:00	B5
Salreu, Estarreja	2002-09-03	A201299	C	Acrsci	3			63.5	46.5				13.9	6.5	1.5	07:15:00
Salreu, Estarreja	2002-09-03	A201300	C	Acrsci	3			60	44.5				9.1	0.5	0.5	08:05:00
Salreu, Estarreja	2002-09-03	A201301	C	Acrsci	4			68.5	52				11.4	2	2	08:05:00
Salreu, Estarreja	2002-09-03	A201302	C	Acrsci	4	F		63	47.5				8.7	1.5	1	08:10:00	B5
Salreu, Estarreja	2002-09-03	A201303	C	Acrsci	4			67	49.5				9.9	1	1	08:12:00
Salreu, Estarreja	2002-09-03	A201315	C	Acrsci	3			62	46.5				9.7	1.5	1.5	09:55:00
Salreu, Estarreja	2002-09-03	A201316	C	Acrsci	3			64.5	47.5				10.5	1.5	1.5	10:00:00
Salreu, Estarreja	2002-09-03	A201317	C	Acrsci	3			61.5	45.5				9.8	0.5	1	10:02:00
Salreu, Estarreja	2002-09-03	A201318	C	Acrsci	3			65.5	50				10.6	1	1.5	10:05:00
Salreu, Estarreja	2002-09-03	A201319	C	Acrsci	3			65	48.5				9.3	0.5	1.5	11:25:00
Salreu, Estarreja	2002-09-03	A201320	C	Acrsci	3			63	46.5				9.5	1	0.5	12:20:00
Salreu, Estarreja	2002-09-03	A201321	C	Acrsci	3			67	50				11.8	3	2	12:25:00
Salreu, Estarreja	2002-09-04	A201322	C	Acrsci	4			62	46				13.6	7	2	07:10:00
Salreu, Estarreja	2002-09-04	A201330	C	Acrsci	3		3	61.5	45.5				8.8	0.5	1.5	08:35:00
Salreu, Estarreja	2002-09-04	A201331	C	Acrsci	3			64.5	48				9.3	1	1	08:40:00
Salreu, Estarreja	2002-09-04	A201332	C	Acrsci	3			67	49.5				9.8	1.5	1	08:45:00
Salreu, Estarreja	2002-09-04	A201333	C	Acrsci	3			64	48				9.7	0.5	0.5	08:45:00
Salreu, Estarreja	2002-09-04	A201334	C	Acrsci	3			62	47				8.9	1	0.5	09:05:00
Salreu, Estarreja	2002-09-04	A201335	C	Acrsci	3			63	46.5				8.9	1	0.5	09:07:00
Salreu, Estarreja	2002-09-04	A201336	C	Acrsci	3			63	47				9.9	1.5	1.5	09:10:00
Salreu, Estarreja	2002-09-04	A201337	C	Acrsci	4			68.5	50				10.6	0.5	1.5	09:15:00
Salreu, Estarreja	2002-09-04	A201345	C	Acrsci	3			64	46.5				9.2	1	1.4	10:35:00
Salreu, Estarreja	2002-09-04	A201346	C	Acrsci	3			65	49				9.6	1	1	10:35:00
Salreu, Estarreja	2002-09-04	A201347	C	Acrsci	3			68.5	51.5				11.5	1.5	0.5	10:40:00
Salreu, Estarreja	2002-09-04	A201348	C	Acrsci	4			66	49.5				10.4	1.5	1	10:42:00
Salreu, Estarreja	2002-09-04	A201349	C	Acrsci	3			61	46				8.5	1.5	1.5	10:45:00
Salreu, Estarreja	2002-09-04	A201350	C	Acrsci	3			62.5	47				9.3	1	1.5	10:45:00
Salreu, Estarreja	2002-09-04	A201351	C	Acrsci	3			62	46				10.3	1.5	1.5	11:05:00
Salreu, Estarreja	2002-09-04	A201353	C	Acrsci	3			61	45.5				9.7	1.5	1.5	12:10:00
Salreu, Estarreja	2002-09-09	A201356	C	Acrsci	3			60.5	45.5				8.8	1	1	07:28:00
Salreu, Estarreja	2002-09-09	A201357	C	Acrsci	3			60.5	45.5				9.2	2.5	1.5	07:30:00
Salreu, Estarreja	2002-09-09	A201358	C	Acrsci	3			64.5	48				10.3	2	1	08:15:00
Salreu, Estarreja	2002-09-09	A201359	C	Acrsci	4			62	46				11.7	4.5	1	08:17:00
Salreu, Estarreja	2002-09-09	A201360	C	Acrsci	4			65.5	49				9.3	0.5	1	08:24:00
Salreu, Estarreja	2002-09-09	A201361	C	Acrsci	4			65	48.5				10.9	4	1.5	08:25:00
Salreu, Estarreja	2002-09-09	A201362	C	Acrsci	3			62	46				9.8	1.5	0.5	08:27:00
Salreu, Estarreja	2002-09-09	A201382	C	Acrsci	3			63.5	47				9.1	1.5	1	10:05:00
Salreu, Estarreja	2002-09-09	A201383	C	Acrsci	3			62	46.5				8.5	0.5	0.5	10:06:00
Salreu, Estarreja	2002-09-09	A201384	C	Acrsci	3			61	45				9.3	1	1	10:10:00
Salreu, Estarreja	2002-09-09	A201385	C	Acrsci	3			60.5	45.5				8.9	2.5	1.5	10:12:00
Salreu, Estarreja	2002-09-09	A201387	C	Acrsci	4			63.5	47				15.5	6.5	1.5	11:30:00
Salreu, Estarreja	2002-09-09	A201388	C	Acrsci	3			65.5	48.5				10.6	1	0.5	11:35:00
Salreu, Estarreja	2002-09-09	A201389	C	Acrsci	3			63.5	47.5				9.8	1.5	0.5	12:30:00
Salreu, Estarreja	2002-09-10	A201393	C	Acrsci	3			67	50				10.1	0.5	1.5	08:35:00
Salreu, Estarreja	2002-09-10	A201394	C	Acrsci	3			67	49				10.3	1	1	08:37:00
Salreu, Estarreja	2002-09-10	A201395	C	Acrsci	3			63	47				10.4	1	1.5	08:40:00
Salreu, Estarreja	2002-09-10	A201396	C	Acrsci	3			59	43.5				8.5	0.5	1	08:45:00
Salreu, Estarreja	2002-09-10	A201397	C	Acrsci	3			63	47				9.7	1	1.5	09:20:00
Salreu, Estarreja	2002-09-10	A201400	C	Acrsci	3			60	45				8.1	0.5	0.5	10:30:00
Salreu, Estarreja	2002-09-10	A201401	C	Acrsci	3			66	50				10.3	1.5	1.5	10:35:00
Salreu, Estarreja	2002-09-10	A201402	C	Acrsci	3			67.5	51.5				10.8	2	1.5	10:40:00
Salreu, Estarreja	2002-09-10	A201403	C	Acrsci	3			62	48				9.5	1.5	2	11:10:00
Salreu, Estarreja	2002-09-10	A201404	C	Acrsci	3			62	46.5				10.4	2	2	11:15:00
Salreu, Estarreja	2002-09-10	A201405	C	Acrsci	4			67	51				11.9	1.5	1	11:20:00
Salreu, Estarreja	2002-09-10	A201406	C	Acrsci	4	F		64.5	49				9.8	1.5	1.5	12:30:00	B5
Salreu, Estarreja	2002-09-10	A201407	C	Acrsci	3			68	51.5				10.4	1.5	0.5	12:35:00
Salreu, Estarreja	2002-09-10	A201408	C	Acrsci	3			64	47.5				9.9	2	1.5	12:35:00
Salreu, Estarreja	2002-09-10	A201409	C	Acrsci	3			63	47.5				9.9	1.5	1.5	12:40:00
Salreu, Estarreja	2002-09-10	A201410	C	Acrsci	3			61.5	45.5				9.2	1	1.5	12:40:00
Salreu, Estarreja	2002-09-10	A201411	C	Acrsci	3			65	50				9.5	1	1.5	12:43:00
Salreu, Estarreja	2002-09-11	A201413	C	Acrsci	3			62.5	46.5				9	1	1	07:25:00
Salreu, Estarreja	2002-09-11	A201414	C	Acrsci	3			64	48				9.9	1	0.5	08:15:00
Salreu, Estarreja	2002-09-11	A201418	C	Acrsci	3			69	52				12.7	3.5	1	09:20:00
Salreu, Estarreja	2002-09-11	A201419	C	Acrsci	3			60.5	44.5				8.7	1	0.5	09:25:00
Salreu, Estarreja	2002-09-11	A201420	C	Acrsci	3			64	47.5				10.5	3.5	2	11:35:00
Salreu, Estarreja	2002-09-11	A201421	C	Acrsci	3			63.5	48				8.8	0.5	1.5	11:40:00
Salreu, Estarreja	2002-09-11	A201422	C	Acrsci	3			67	50.5				12.9	4	1.5	11:42:00
Salreu, Estarreja	2002-09-13	A201430	C	Acrsci	3			62	46.5				8.3	0.5	1.5	08:58:00
Salreu, Estarreja	2002-09-13	A201431	C	Acrsci	3			67	49.5				10.8	3	1.5	09:00:00
Salreu, Estarreja	2002-09-13	A201432	C	Acrsci	3			64	49				9.3	1	1	09:02:00
Salreu, Estarreja	2002-09-13	A201433	C	Acrsci	3			66.5	50				11.1	2.5	1.5	09:03:00
Salreu, Estarreja	2002-09-13	A201434	C	Acrsci	3			62.5	46.5				8.7	1.5	1.5	09:05:00
Salreu, Estarreja	2002-09-13	A201435	C	Acrsci	3			62.5	46.5				8.8	1	1.5	09:06:00
Salreu, Estarreja	2002-09-13	A201436	C	Acrsci	3			66	49.5				8.8	1	1	09:08:00
Salreu, Estarreja	2002-09-13	A201437	C	Acrsci	3			63	47				9	1	0.5	09:10:00
Salreu, Estarreja	2002-09-13	A201438	C	Acrsci	3			66.5	49.5				12.5	3.5	1	09:11:00
Salreu, Estarreja	2002-09-13	A201439	C	Acrsci	3			64	48				9	1	0.5	09:13:00
Salreu, Estarreja	2002-09-13	A201440	C	Acrsci	3			62.5	47.5				9.1	0.5	1	09:15:00
Salreu, Estarreja	2002-09-13	A201441	C	Acrsci	3			60.5	44.5				9.6	2	1.5	09:17:00
Salreu, Estarreja	2002-09-13	A201443	C	Acrsci	3			64	49				9.8	2	1	09:40:00
Salreu, Estarreja	2002-09-13	A201444	C	Acrsci	4	F		63	47.5				10.7	4.5	2	09:45:00	B5
Salreu, Estarreja	2002-09-13	A201445	C	Acrsci	3			62	46.5				9.3	1.5	1	09:47:00
Salreu, Estarreja	2002-09-13	A201446	C	Acrsci	3			65.5	49.5				10.8	3.5	1.5	09:52:00
Salreu, Estarreja	2002-09-13	A201447	C	Acrsci	3			68	51				10.9	2	1.5	09:54:00
Salreu, Estarreja	2002-09-13	A201453	C	Acrsci	3			63.5	47.5				9	1	1.5	10:43:00
Salreu, Estarreja	2002-09-13	A201454	C	Acrsci	3			63.5	47				9.7	1	1.5	11:10:00
Salreu, Estarreja	2002-09-16	A201456	C	Acrsci	3			60.5	45				9.8	2	2	07:15:00
Salreu, Estarreja	2002-09-16	A201457	C	Acrsci	3			64	49				9.1	1	1	08:25:00
Salreu, Estarreja	2002-09-16	A201458	C	Acrsci	3			64	47.5				10.4	1.5	1	08:25:00
Salreu, Estarreja	2002-09-16	A201459	C	Acrsci	3			62	46				8.9	1.5	1.5	08:35:00
Salreu, Estarreja	2002-09-16	A201460	C	Acrsci	3			60.5	45				8.7	0.5	0.5	08:35:00
Salreu, Estarreja	2002-09-16	A201461	C	Acrsci	3			64	48				9.7	1	1	08:37:00
Salreu, Estarreja	2002-09-16	A201462	C	Acrsci	3			65	48.5				10.1	1.5	1.5	08:40:00
Salreu, Estarreja	2002-09-16	A201463	C	Acrsci	3			61	45				8.7	0.5	0.5	08:42:00
Salreu, Estarreja	2002-09-16	A201464	C	Acrsci	3			65	49				9.8	1.5	1.5	08:42:00
Salreu, Estarreja	2002-09-16	A201465	C	Acrsci	3			61.5	46				10.2	1.5	1.5	08:47:00
Salreu, Estarreja	2002-09-16	A201466	C	Acrsci	4			65.5	49				10.1	0.5	1.5	08:47:00
Salreu, Estarreja	2002-09-16	A201467	C	Acrsci	4	F		65	49				12.5	4	2	08:50:00	B5
Salreu, Estarreja	2002-09-16	A201468	C	Acrsci	3			64	48				9.3	1	0.5	08:55:00
Salreu, Estarreja	2002-09-16	A201469	C	Acrsci	3			64.5	48.5				9.3	1	0.5	08:55:00
Salreu, Estarreja	2002-09-16	A201470	C	Acrsci	3			62	46				8.8	1	2	08:57:00
Salreu, Estarreja	2002-09-16	A201471	C	Acrsci	3			70.5	53				10.6	1.5	1.5	08:57:00
Salreu, Estarreja	2002-09-16	A201482	C	Acrsci	3			63	47				10.8	3.5	1	10:02:00
Salreu, Estarreja	2002-09-16	A201483	C	Acrsci	3			62	44.5				10.3	1.5	1	10:03:00
Salreu, Estarreja	2002-09-16	A201484	C	Acrsci	3			64	48				9.2	0.5	0.5	10:05:00
Salreu, Estarreja	2002-09-16	A201485	C	Acrsci	3			62	46				9.7	1.5	1	10:05:00
Salreu, Estarreja	2002-09-16	A201486	C	Acrsci	3			61	47				9.4	1.5	1.5	10:07:00
Salreu, Estarreja	2002-09-16	A201487	C	Acrsci	3			65	48				9.9	1	1	10:07:00
Salreu, Estarreja	2002-09-16	A201488	C	Acrsci	3			63	47.5				9.2	1.5	1	10:10:00
Salreu, Estarreja	2002-09-16	A201489	C	Acrsci	3			63	47				9.1	0.5	0.5	10:10:00
Salreu, Estarreja	2002-09-16	A201490	C	Acrsci	3			63.5	47.5				8.7	1.5	0.5	10:15:00
Salreu, Estarreja	2002-09-16	A201491	C	Acrsci	3			65	47.5				9.9	1.5	1	10:15:00
Salreu, Estarreja	2002-09-16	A201492	C	Acrsci	3			64	48.5				9.8	0.5	0.5	10:20:00
Salreu, Estarreja	2002-09-16	A201493	C	Acrsci	3			65	49				8.5	0.5	0.5	10:20:00
Salreu, Estarreja	2002-09-16	A201494	C	Acrsci	3			64	48				9	1	1	10:22:00
Salreu, Estarreja	2002-09-16	A201495	C	Acrsci	3			65	49.5				8.9	0	1	10:25:00
Salreu, Estarreja	2002-09-16	A201496	C	Acrsci	3			61	46				9.3	1	0.5	10:40:00
Salreu, Estarreja	2002-09-16	A201497	C	Acrsci	4	F		63	47				13.5	6	1.5	10:45:00	B5
Salreu, Estarreja	2002-09-16	A201500	C	Acrsci	3			61	45.5				8.9	1.5	1	12:30:00
Salreu, Estarreja	2002-09-17	A201513	C	Acrsci	3			66.5	49				12.2	3.5	1	08:50:00
Salreu, Estarreja	2002-09-17	A201514	C	Acrsci	3			70	52.5				11.5	3.5	1	08:52:00
Salreu, Estarreja	2002-09-17	A201515	C	Acrsci	3			65.5	48.5				11.2	3.5	2	08:55:00
Salreu, Estarreja	2002-09-17	A201519	C	Acrsci	3			62	45				10.2	1.5	1	10:20:00
Salreu, Estarreja	2002-09-17	A201521	C	Acrsci	3			62.5	45.5				11.2	3.5	2	11:05:00
Salreu, Estarreja	2002-09-23	A201526	C	Acrsci	3			65.5	48.5				10.4	2	1.5	08:35:00
Salreu, Estarreja	2002-09-23	A201528	C	Acrsci	3			65.5	49				13.2	5	2	08:40:00
Salreu, Estarreja	2002-09-23	A201529	C	Acrsci	3			61	45.5				8.9	1	1.5	08:43:00
Salreu, Estarreja	2002-09-23	A201530	C	Acrsci	3			63	48				8.4	1	1.5	08:50:00
Salreu, Estarreja	2002-09-23	A201531	C	Acrsci	3			61.5	45				8.7	1	1.5	08:50:00
Salreu, Estarreja	2002-09-23	A201539	C	Acrsci	3			63	48				9.3	1	1	11:26:00
Salreu, Estarreja	2002-09-24	A201541	C	Acrsci	3			66.5	48.5				13.3	4.5	2	07:40:00
Salreu, Estarreja	2002-09-24	A201543	C	Acrsci	3			65	49				8.7	1.5	1.5	07:47:00
Salreu, Estarreja	2002-09-24	L642741	MIN. MED. AMB. ICONA MADRID	Acrsci	3			62.5	46.5				10.7	3.5	1.5	08:35:00
Salreu, Estarreja	2002-09-24	A201549	C	Acrsci	3			61.5	46				9.8	2	2	09:35:00
Salreu, Estarreja	2002-09-24	A201550	C	Acrsci	3			64	47.5				10.8	2	1.5	09:40:00
Salreu, Estarreja	2002-09-24	A201556	C	Acrsci	3			60.5	45				9	1	1.5	10:47:00
Salreu, Estarreja	2002-09-24	A201557	C	Acrsci	3			64	48.5				9.8	6.5	1.5	11:20:00
Salreu, Estarreja	2002-09-25	A201561	C	Acrsci	3			60	45.5				9.3	1.5	1.5	08:42:00
Salreu, Estarreja	2002-09-25	L642741	MIN. MED. AMB. ICONA MADRID	Acrsci	3								10.3	3	1.5	08:45:00
Salreu, Estarreja	2002-09-25	A201562	C	Acrsci	3			65	48.5				10	1.5	1.5	08:47:00
Salreu, Estarreja	2002-09-25	A201563	C	Acrsci	3			65	48.5				11.9	3.5	1.5	08:47:00
Salreu, Estarreja	2002-09-25	8249905	BRUXELLES 4-MUSEUM	Acrsci	3			66.5	50				11.2	2.5	1.5	08:50:00
Salreu, Estarreja	2002-09-25	A201565	C	Acrsci	3			66	49				11.9	4.5	1.5	08:58:00
Salreu, Estarreja	2002-09-25	A201573	C	Acrsci	3			67	50.5				10.5	1.5	0.5	09:20:00
Salreu, Estarreja	2002-09-25	A201574	C	Acrsci	3			65	49				10.9	2	1.5	09:45:00
Salreu, Estarreja	2002-09-25	A201575	C	Acrsci	3			64	47.5				13.5	5.5	1	09:45:00
Salreu, Estarreja	2002-09-25	A201576	C	Acrsci	3			60	44.5				8.5	1.5	2	09:50:00
Salreu, Estarreja	2002-09-25	A201582	C	Acrsci	3			66	50				10.8	1.5	1.5	10:30:00
Salreu, Estarreja	2002-09-25	A201583	C	Acrsci	3			68.5	51				12	3.5	2	11:40:00
Salreu, Estarreja	2002-09-25	A201588	C	Acrsci	3			64.5	49				13.6	5.5	2	11:50:00
Salreu, Estarreja	2002-09-25	A201589	C	Acrsci	3			65.5	49				9.9	1.5	1.5	11:55:00
Salreu, Estarreja	2002-09-26	A201591	C	Acrsci	3			64	47.5				10.4	3	1.5	07:30:00
Salreu, Estarreja	2002-09-26	A201592	C	Acrsci	3			61	46				8.7	2.5	1.5	07:35:00
Salreu, Estarreja	2002-09-26	A201593	C	Acrsci	3			61	45				8.3	1	2	08:42:00
Salreu, Estarreja	2002-09-26	A201597	C	Acrsci	3			66	49				10.4	1.5	1.5	09:25:00
Salreu, Estarreja	2002-09-26	A201598	C	Acrsci	3			63	48				9.7	1.5	2	09:27:00
Salreu, Estarreja	2002-09-26	A201599	C	Acrsci	3			66	49				15.9	6.5	2	09:30:00
Salreu, Estarreja	2002-09-26	A201602	C	Acrsci	3			63	47.5				9.5	1.5	1.5	10:25:00
Salreu, Estarreja	2002-09-26	A201603	C	Acrsci	3			67.5	50.5				10.7	1.5	2	17:40:00
Salreu, Estarreja	2002-09-30	A201604	C	Acrsci	3			67.5	50.5				11.1	2	1.5	07:40:00
Salreu, Estarreja	2002-09-30	A201605	C	Acrsci	3			65.5	49				13.5	6.5	1.5	07:42:00
Salreu, Estarreja	2002-09-30	A201606	C	Acrsci	3			61	45				8.2	1	1.5	07:45:00
Salreu, Estarreja	2002-09-30	A201607	C	Acrsci	3			61.5	46				9.2	1	2	08:20:00
Salreu, Estarreja	2002-09-30	A201617	C	Acrsci	3			65	48.5				11.2	2.5	1.5	09:20:00
Salreu, Estarreja	2002-09-30	A201618	C	Acrsci	3			63	48.5				9.1	1.5	1.5	09:25:00
Salreu, Estarreja	2002-09-30	A201619	C	Acrsci	3			67.5	50				11.3	2	1.5	09:25:00
Salreu, Estarreja	2002-09-30	A201622	C	Acrsci	3			65	49.5				10	2	2	10:15:00
Salreu, Estarreja	2002-09-30	A201628	C	Acrsci	3			66.5	49				12.4	4	1.5	11:30:00
Salreu, Estarreja	2002-10-01	A201631	C	Acrsci	3			65.5	48				11.9	4	1	07:37:00
Salreu, Estarreja	2002-10-01	A201632	C	Acrsci	3			64	48				10.2	3.5	1	07:42:00
Salreu, Estarreja	2002-10-01	A201633	C	Acrsci	3			63	47				14.8	6.5	2	07:47:00
Salreu, Estarreja	2002-10-01	A201643	C	Acrsci	3			61.5	45.5				9.8	3	2	08:55:00
Salreu, Estarreja	2002-10-01	A201644	C	Acrsci	3			67.5	50.5				12.6	3.5	1.5	08:59:00
Salreu, Estarreja	2002-10-01	A201645	C	Acrsci	3			63.5	46.5				9	1.5	1.5	09:25:00
Salreu, Estarreja	2002-10-01	A201646	C	Acrsci	3			67.5	50.5				12.8	4.5	1.5	09:27:00
Salreu, Estarreja	2002-10-01	A201647	C	Acrsci	3			66.5	49.5				10.3	1	1	09:30:00
Salreu, Estarreja	2002-10-01	A201648	C	Acrsci	3			64.5	47.5				9.5	0.5	1.5	09:32:00
Salreu, Estarreja	2002-10-01	A201649	C	Acrsci	3			63	47.5				9.2	3	1.5	09:35:00
Salreu, Estarreja	2002-10-01	A201656	C	Acrsci	3			62.5	46				10.2	3.5	0.5	11:22:00
Salreu, Estarreja	2002-10-01	A201657	C	Acrsci	3			62	46				14.6	7	2	11:25:00
Salreu, Estarreja	2002-10-02	A201658	C	Acrsci	3			67	50.5				11.9	3.5	1.5	08:20:00
Salreu, Estarreja	2002-10-02	A201659	C	Acrsci	3			61.5	45				9.2	0.5	1	08:20:00
Salreu, Estarreja	2002-10-02	A201660	C	Acrsci	3			63	47.5				8.8	1	1.5	08:25:00
Salreu, Estarreja	2002-10-02	A201661	C	Acrsci	3			70	52.5				11.1	2	1.5	08:30:00
Salreu, Estarreja	2002-10-02	A201664	C	Acrsci	3			62	47				20.4	3.5	2	09:15:00
Salreu, Estarreja	2002-10-02	A201666	C	Acrsci	3			64	48				9.2	1.5	0.5	10:30:00
Salreu, Estarreja	2002-10-04	A201669	C	Acrsci	3			65	48.5				12.1	2	1.5	08:20:00
Salreu, Estarreja	2002-10-04	A201674	C	Acrsci	3			69	52				10.5	1	1	09:35:00
Salreu, Estarreja	2002-10-04	A201675	C	Acrsci	3			63	46				11.1	3	1.5	09:35:00
Salreu, Estarreja	2002-10-04	A201676	C	Acrsci	3			66.5	50				13.5	5.5	2	10:20:00
Salreu, Estarreja	2002-10-07	A201682	C	Acrsci	3			68	50				13.7	5	1	08:47:00
Salreu, Estarreja	2002-10-07	A201683	C	Acrsci	3			65.5	50				11	2.5	2	08:53:00
Salreu, Estarreja	2002-10-07	A201684	C	Acrsci	3			65	49				15.1	6.5	2	08:57:00
Salreu, Estarreja	2002-10-08	A201700	C	Acrsci	3			64	48				9.6	1.5	1.5	09:27:00
Salreu, Estarreja	2002-10-08	A201701	C	Acrsci	3			65.5	49				10.8	3	0.5	09:27:00
Salreu, Estarreja	2002-10-11	A201713	C	Acrsci	3			63.5	48				8.3	1	2	10:22:00
Salreu, Estarreja	2002-10-14	A201718	C	Acrsci	3			65	48.5				10.4	2	0.5	07:35:00
Salreu, Estarreja	2003-05-06	A201783	C	Acrsci	4	M		64.5	48.5	54	22.1	17.2	10.6	1.5	2	08:15:00	R3(R), blood taken
Salreu, Estarreja	2003-05-21	A208009	C	Acrsci	4	M		67.5	51	55.5	22.9	17.5	11.6	2	1.5	09:45:00	R3(R) taken
Salreu, Estarreja	2003-05-28	A208045	C	Acrsci	4	M		64.5	49	53.5	21.1	16.3	9.7	1.5	2	08:45:00
Salreu, Estarreja	2003-05-29	A208050	C	Acrsci	4	M		65	45				10.2	1	1.5	08:30:00
Salreu, Estarreja	2003-05-29	A208051	C	Acrsci	4	M		62.5	47				9	0.5	2	08:30:00
Salreu, Estarreja	2003-05-29	A208053	C	Acrsci	4	M		64	48				10	1	2	08:40:00
Salreu, Estarreja	2003-05-29	A208054	C	Acrsci	4	M		63	49				10.1	1	2	08:45:00
Salreu, Estarreja	2003-05-29	A208055	C	Acrsci	4	M		63.5	47				9.3	1	2	08:50:00
Salreu, Estarreja	2003-05-29	A208057	C	Acrsci	4	M		65	49				10.3	0.5	2	09:25:00
Salreu, Estarreja	2003-05-29	A208058	C	Acrsci	4	F		66	49	54.5	22.6	17.9	12.6	3	2	09:30:00	B2
Salreu, Estarreja	2003-05-29	A208060	C	Acrsci	4	M		63.5	46.5				9.1	0.5	2	10:20:00
Salreu, Estarreja	2003-05-29	A208061	C	Acrsci	4	M		65	49				9.6	1	2	10:32:00
Salreu, Estarreja	2003-05-29	A208062	C	Acrsci	4	M		64.5	48.5				10.2	0.5	2	10:35:00
Salreu, Estarreja	2003-05-29	A208063	C	Acrsci	4	M		63	47				9	2	2	10:36:00
Salreu, Estarreja	2003-05-29	A208064	C	Acrsci	4	M		64	48.5				10.2	1.5	2	10:40:00
Salreu, Estarreja	2003-05-29	A208065	C	Acrsci	4	M		63.5	49				9.7	1	2	11:27:00
Salreu, Estarreja	2003-05-29	A208066	C	Acrsci	4	M		63	46.5				10.1	1.5	2	11:30:00
Salreu, Estarreja	2003-07-13	A208079	C	Acrsci	4	F		62.5	47				10.7	2	1.5	17:50:00	B4
Salreu, Estarreja	2003-07-13	A208080	C	Acrsci	4	(M)	3	65	49.5				11.2	2.5	2	18:05:00	Growing feathers taken
Salreu, Estarreja	2003-09-23	A208082	C	Acrsci	3			67	50				16.2	7	2	07:25:00
Salreu, Estarreja	2003-09-23	A208085	C	Acrsci	3			67.5	50.5				11.2	3	1.5	08:40:00
Salreu, Estarreja	2003-09-23	A208086	C	Acrsci	3			60	45.5				9.7	3.5	1	08:40:00
Salreu, Estarreja	2003-09-23	A208095	C	Acrsci	3			59.5	44.5				9.2	2	1.5	10:05:00
Salreu, Estarreja	2003-09-23	A208096	C	Acrsci	3			61	45.5				9.7	1.5	1	10:10:00
Salreu, Estarreja	2003-09-23	A208097	C	Acrsci	3			62.5	47				9.4	1.5	1.5	10:15:00
Salreu, Estarreja	2003-09-23	A208098	C	Acrsci	3			66	50				12	4.5	1.5	10:15:00
Salreu, Estarreja	2003-09-23	A208099	C	Acrsci	3			64	48				9.9	3.5	0.5	10:15:00
Salreu, Estarreja	2003-09-23	A208100	C	Acrsci	3			64	47.5				12.7	5.5	1.5	10:20:00
Salreu, Estarreja	2003-09-23	A208101	C	Acrsci	3			63	47.5				10.1			10:20:00
Salreu, Estarreja	2003-09-23	A208106	C	Acrsci	3			62	46.5				9	2	1.5	10:55:00
Salreu, Estarreja	2003-09-23	A208107	C	Acrsci	3			61	45.5				8.9	1.5	1	10:55:00
Salreu, Estarreja	2003-09-24	A208111	C	Acrsci	3			69	51.5				13.8	5	1.5	07:50:00
Salreu, Estarreja	2003-09-24	A208112	C	Acrsci	3			66	49.5				11.6	3	1.5	08:45:00
Salreu, Estarreja	2003-09-24	A208115	C	Acrsci	3			60	44				8.8	0.5	1.5	09:20:00
Salreu, Estarreja	2003-09-24	A208123	C	Acrsci	3			64	47				11	3.5	1	10:25:00
Salreu, Estarreja	2003-09-24	A208124	C	Acrsci	3			60.5	44.5				9	1	1	10:35:00
Salreu, Estarreja	2003-09-24	A208127	C	Acrsci	3			62	46.5				8.9	1	2	10:50:00
Salreu, Estarreja	2003-09-24	A208130	C	Acrsci	3			63	49				9.3	2	1.5	11:00:00
Salreu, Estarreja	2003-09-24	A208131	C	Acrsci	3			65	49.5				13.4	6.5	2	11:00:00
Salreu, Estarreja	2004-08-03	A208133	C	Acrsci	3			63	47				10.3	2	1	09:00:00	Photos (AJC)
Salreu, Estarreja	2004-08-03	A208134	C	Acrsci	4			63.5	48.5				12	4	1.5	09:00:00
Salreu, Estarreja	2004-08-03	A208135	C	Acrsci	3			61	45.5				9.4	1	2	10:00:00
Salreu, Estarreja	2004-08-03	A208136	C	Acrsci	3			61.5	46				10.4	2.5	2	11:00:00
Salreu, Estarreja	2004-09-03	A208143	C	Acrsci	3			64.5					9	1	1	08:00:00
Salreu, Estarreja	2004-09-03	A208144	C	Acrsci	3			64.5					8.9	1	1.5	08:00:00
Salreu, Estarreja	2004-09-03	A208145	C	Acrsci	3			62					9.5	2	1.5	08:00:00
Salreu, Estarreja	2004-09-03	A208148	C	Acrsci	3			64					9.3	1	1.5	10:00:00
Salreu, Estarreja	2004-09-03	A208149	C	Acrsci	3			62					12.9	6.5	2	10:00:00
Salreu, Estarreja	2004-09-03	A208150	C	Acrsci	3			62.5					9.9	2.5	1	10:00:00
Salreu, Estarreja	2004-09-03	A208152	C	Acrsci	3			59.5					8.6	1	1.5	10:00:00
Salreu, Estarreja	2004-09-03	A208154	C	Acrsci	3			65					9	1	0.5	10:00:00
Salreu, Estarreja	2004-09-03	A208155	C	Acrsci	3			61					9	2	1.5	10:00:00
Salreu, Estarreja	2004-09-03	A208159	C	Acrsci	3			62.5					10.5	3.5	2	10:00:00
Salreu, Estarreja	2004-09-03	A208171	C	Acrsci	3			59					8.5	1.5	2	10:00:00
Salreu, Estarreja	2004-09-03	A208185	C	Acrsci	3			60					9.2	0.5	1.5	12:00:00
Salreu, Estarreja	2004-09-03	A208186	C	Acrsci	4	F		64.5					11.5	4	1	12:00:00
Salreu, Estarreja	2004-09-03	A208187	C	Acrsci	3			64.5					9.4	1	0.5	12:00:00
Salreu, Estarreja	2004-09-03	A208188	C	Acrsci	3			59					8.9	2	2	12:00:00
Salreu, Estarreja	2004-09-03	A208189	C	Acrsci	4	F		69					10.7	2.5	2	12:00:00
Salreu, Estarreja	2004-09-03	A208190	C	Acrsci	3			61					8.9	1	2	12:00:00
Salreu, Estarreja	2004-09-03	A208191	C	Acrsci	3			69.5					11.3	2.5	2	12:00:00
Salreu, Estarreja	2004-09-07	A208196	C	Acrsci	3			62.5					10	2	2	07:00:00
Salreu, Estarreja	2004-09-07	A208197	C	Acrsci	3			61.5					9.9	2	2	07:00:00
Salreu, Estarreja	2004-09-07	A208198	C	Acrsci	3			61					8.3	0.5	1.5	07:00:00
Salreu, Estarreja	2004-09-07	A208199	C	Acrsci	3			60.5					12.1	6.5	2	07:00:00
Salreu, Estarreja	2004-09-07	A208201	C	Acrsci	3			59.5					8.2	1.5	2	08:00:00
Salreu, Estarreja	2004-09-07	A208202	C	Acrsci	4			68					12.6	5	1	08:00:00
Salreu, Estarreja	2004-09-07	A208203	C	Acrsci	3			61					8.6	0.5	1.5	08:00:00
Salreu, Estarreja	2004-09-07	A208204	C	Acrsci	3			61.5					8.5	2	1.5	08:00:00
Salreu, Estarreja	2004-09-07	A208205	C	Acrsci	3			62.5					13.4	6.5	2	08:00:00
Salreu, Estarreja	2004-09-07	A208206	C	Acrsci	3			61					9.4	2	0.5	08:00:00
Salreu, Estarreja	2004-09-07	A208207	C	Acrsci	3			62					10	2	1.5	08:00:00
Salreu, Estarreja	2004-09-07	A208212	C	Acrsci	3			65.5					9.8	1.5	1	09:00:00
Salreu, Estarreja	2004-09-07	A208213	C	Acrsci	4	F		61.5					12.2	6.5	2	09:00:00
Salreu, Estarreja	2004-09-07	A208216	C	Acrsci	4			65					14.9	7	2	11:00:00
Salreu, Estarreja	2004-09-07	A208217	C	Acrsci	4			65.5					16.6	7	2	11:00:00
Salreu, Estarreja	2004-09-10	A208220	C	Acrsci	3			61					8.5	1.5	1	09:00:00
Salreu, Estarreja	2004-09-10	A208221	C	Acrsci	3			61.5					8.9	1	1.5	09:00:00
Salreu, Estarreja	2004-09-10	A208222	C	Acrsci	3			61					8.9	1.5	1.5	09:00:00
Salreu, Estarreja	2004-09-10	A208223	C	Acrsci	3			61					12.4	6.5	2	10:00:00
Salreu, Estarreja	2004-09-10	A208224	C	Acrsci	3			61.5					9.1	1.5	1.5	10:00:00
Salreu, Estarreja	2004-09-10	A208228	C	Acrsci	4			67.5					11.5	4	2	12:00:00
Salreu, Estarreja	2004-09-10	A208229	C	Acrsci	3			63					13.6	7	2	12:00:00
Salreu, Estarreja	2004-09-17	A208239	C	Acrsci	3			61					8.6	0	1.5	07:00:00
Salreu, Estarreja	2004-09-17	A208240	C	Acrsci	4			67					12	4	1	07:00:00
Salreu, Estarreja	2004-09-17	A208241	C	Acrsci	3			59					9.2	3.5	1.5	09:00:00
Salreu, Estarreja	2004-09-17	A208247	C	Acrsci	3			61.5					8.9	1.5	1	10:00:00
Salreu, Estarreja	2004-09-17	A208248	C	Acrsci	4			69					11.5	3	1.5	10:00:00
Salreu, Estarreja	2004-09-17	A208249	C	Acrsci	3			64					9.8	2	1.5	10:00:00
Salreu, Estarreja	2004-09-17	A208258	C	Acrsci	3			62					10.5	3.5	0.5	11:00:00
Salreu, Estarreja	2004-09-17	A208259	C	Acrsci	4	F		65					10.8	2	2	11:00:00
Salreu, Estarreja	2004-09-17	A208260	C	Acrsci	3			66					11.1	3	2	11:00:00
Salreu, Estarreja	2004-09-17	A208263	C	Acrsci	3			65.5					9.2	1	1	12:00:00
Salreu, Estarreja	2004-09-24	A208265	C	Acrsci	3			63.5					10	3.5	2	07:00:00
Salreu, Estarreja	2004-09-24	A208267	C	Acrsci	3			65					10.9	3	2	09:00:00
Salreu, Estarreja	2004-09-24	A208268	C	Acrsci	3			65					10.2	2.5	1.5	09:00:00
Salreu, Estarreja	2004-09-24	A208269	C	Acrsci	3			67					10.3	3	0.5	09:00:00
Salreu, Estarreja	2004-09-24	A208270	C	Acrsci	3			62					9.4	1	1.5	09:00:00
Salreu, Estarreja	2004-09-24	A208271	C	Acrsci	3			63					11.6	5	2	09:00:00
Salreu, Estarreja	2004-09-24	A208301	C	Acrsci	3			67					11.4	3.5	2	11:00:00
Salreu, Estarreja	2004-09-24	A208302	C	Acrsci	3			60					10.3	3	2	11:00:00
Salreu, Estarreja	2005-04-28	A208526	C	Acrsci	4	(M)		63.5					10.2	3.5	2	11:30:00	Iris grey
Salreu, Estarreja	2005-05-21	A208567	C	Acrsci	4	M		67					10.6	1.5	2	09:00:00
Salreu, Estarreja	2005-05-23	A208572	C	Acrsci	4	M		63.5					10.3	2.5	2	10:00:00
Salreu, Estarreja	2005-05-23	A208573	C	Acrsci	4	M		63.5					10	1.5	2	10:30:00
Salreu, Estarreja	2005-05-23	A208582	C	Acrsci	4	M		66					10.3	1.5	2	12:00:00
Salreu, Estarreja	2005-05-24	A208585	C	Acrsci	4	F		64					11	3	2	10:00:00	B3
Salreu, Estarreja	2005-05-24	A208586	C	Acrsci	4	M		62					9.5	1.5	2	10:00:00
Salreu, Estarreja	2005-05-24	A208587	C	Acrsci	4	M		63					10.3	3	2	10:30:00
Salreu, Estarreja	2005-05-25	A208593	C	Acrsci	4	M		63.5					9.2	2	2	08:30:00
Salreu, Estarreja	2005-05-25	A208594	C	Acrsci	4	M		64					10.3	1	2	08:30:00
Salreu, Estarreja	2005-05-25	A208595	C	Acrsci	4	M		64					9.1	1	2	08:30:00
Salreu, Estarreja	2005-06-17	A208621	C	Acrsci	4	M		65.5					9.7	1	2	05:30:00
Salreu, Estarreja	2005-06-17	A208624	C	Acrsci	4	M		66					9.9	0.5	2	07:00:00
Salreu, Estarreja	2005-06-17	A208625	C	Acrsci	4	M		65.5					9.5	1.5	1.5	07:00:00
Salreu, Estarreja	2005-06-17	A208626	C	Acrsci	4	M		64					9.7	0.5	2	07:00:00
Salreu, Estarreja	2005-06-17	A208627	C	Acrsci	4	M		63.5					8.6	1	2	07:00:00
Salreu, Estarreja	2005-06-17	A208628	C	Acrsci	4	M		63.5					9.5	1	2	07:00:00
Salreu, Estarreja	2005-06-17	A208629	C	Acrsci	4	M		65					10	1	2	07:00:00
Salreu, Estarreja	2005-06-17	A208630	C	Acrsci	4	M		62					9.5	0.5	2	07:00:00
Salreu, Estarreja	2005-06-17	A208631	C	Acrsci	4	M		65					10.6	1	2	07:00:00
Salreu, Estarreja	2005-06-17	A208632	C	Acrsci	4	M		63					9.7	1.5	2	07:00:00
Salreu, Estarreja	2005-06-17	A208633	C	Acrsci	4	M		66					9.8	1.5	2	07:00:00
Salreu, Estarreja	2005-06-17	A208634	C	Acrsci	4	M		64.5					9.9	0.5	2	07:00:00
Salreu, Estarreja	2005-06-17	A208635	C	Acrsci	4	M		65					10	1	2	07:00:00
Salreu, Estarreja	2005-06-17	A208636	C	Acrsci	4	(F)		62.5					9.5	2.5	2	07:00:00	No brood patch, flat cloaca
Salreu, Estarreja	2005-06-17	A208637	C	Acrsci	4	(F)		61					9.3	1.5	2	07:30:00	No brood patch, flat cloaca
Salreu, Estarreja	2005-06-17	A208638	C	Acrsci	4	M		65.5					9.3	1.5	2	07:30:00
Salreu, Estarreja	2005-06-17	A208639	C	Acrsci	4	M		65					10.6	2	2	07:30:00
Salreu, Estarreja	2005-06-17	A208640	C	Acrsci	4	M		64					9.3	1	2	08:30:00
Salreu, Estarreja	2005-06-17	A208641	C	Acrsci	4	F		63					10.7	3.5	2	08:30:00	B3
Salreu, Estarreja	2005-06-17	A208642	C	Acrsci	4	(F)		62.5					9.8	2.5	2	08:30:00	No brood patch, flat cloaca
Salreu, Estarreja	2005-06-17	A208643	C	Acrsci	4	M		65					9.4	1	2	08:30:00
Salreu, Estarreja	2005-06-17	A208645	C	Acrsci	4	(F)		60.5					8.7	1.5	2	09:30:00	No brood patch, flat cloaca
Salreu, Estarreja	2005-07-12	A208665	C	Acrsci	4	F	BM3	62.5					9.6	1.5	2	09:00:00	B5
Salreu, Estarreja	2005-07-12	A208666	C	Acrsci	4	F	BM2	65					10	1.5	2	09:00:00	B4
Salreu, Estarreja	2005-07-12	A208667	C	Acrsci	4	M	BM1	65					9.5	0.5	2	09:00:00
Salreu, Estarreja	2005-07-12	A208668	C	Acrsci	4	F	BM1	62					10	2	2	09:00:00	B3
Salreu, Estarreja	2005-07-13	A208670	C	Acrsci	4	F		63.5					9.9	1	2	09:30:00	B3
Salreu, Estarreja	2005-07-13	A208673	C	Acrsci	4	M		63.5					9.7	2	2	10:00:00
Salreu, Estarreja	2005-07-13	A208674	C	Acrsci	4	F		62					9.7	2	2	10:00:00	B4
Salreu, Estarreja	2005-07-13	A208675	C	Acrsci	4	F		62.5					9.2	1.5	2	10:00:00	B4
Salreu, Estarreja	2005-07-20	A208683	C	Acrsci	4		BM3	64					11.5	4.5	2	08:00:00	blood taken
Salreu, Estarreja	2005-07-20	A208684	C	Acrsci	4	M	BM3	64.5					10.3	2	2	08:00:00	blood taken
Salreu, Estarreja	2005-07-20	A208685	C	Acrsci	4	(F)	BM3	63					10.3	2.5	2	08:00:00	B5?,blood taken
Salreu, Estarreja	2005-07-20	A208686	C	Acrsci	4	F	BM3	63.5					10.2	3	2	08:00:00	B5, blood taken
Salreu, Estarreja	2005-07-20	A208687	C	Acrsci	4		BM1	63.5					11.9	6	2	08:00:00	blood taken
Salreu, Estarreja	2005-07-20	A208688	C	Acrsci	4		BM2	63					11.3	4	2	08:00:00	blood taken
Salreu, Estarreja	2005-07-20	A208691	C	Acrsci	4		BM1	61					9.5	2.5	1.5	09:00:00	blood taken
Salreu, Estarreja	2005-07-20	A208692	C	Acrsci	4	F	BM2	65.5					9.5	2	2	09:00:00	B4/5, blood taken, migrant?
Salreu, Estarreja	2005-07-20	A208693	C	Acrsci	4	M		62.5					9.3	0	2	09:00:00	blood taken
Salreu, Estarreja	2005-07-20	A208694	C	Acrsci	3			63.5					8.5	1.5	0.5	09:00:00	blood taken
Salreu, Estarreja	2005-07-20	A208695	C	Acrsci	4			65					11.2	4	2	09:00:00	blood taken
Salreu, Estarreja	2005-07-21	A208697	C	Acrsci	3		3	61					9.7	3	1.5	08:00:00	blood taken
Salreu, Estarreja	2005-07-21	A208698	C	Acrsci	4		3	64.5					10.5	2.5	1.5	08:00:00	blood taken
Salreu, Estarreja	2005-07-21	A208699	C	Acrsci	3		3	61					10	3.5	1.5	08:00:00	blood taken
Salreu, Estarreja	2005-07-21	A208700	C	Acrsci	4	F	3	63					9.5	1.5	2	08:00:00	B5, blood taken
Salreu, Estarreja	2005-07-21	A208701	C	Acrsci	4	F		64					9.5	3	2	08:00:00	B3/4, blood taken
Salreu, Estarreja	2005-07-21	A208702	C	Acrsci	4		2	63					11.2	4	2	08:30:00	blood taken
Salreu, Estarreja	2005-07-21	A208703	C	Acrsci	3			62.5					8.7	1	2	08:30:00	blood taken
Salreu, Estarreja	2005-07-21	A208704	C	Acrsci	4		1	65					10.5	3	2	08:30:00
Salreu, Estarreja	2005-07-21	A208705	C	Acrsci	4		1	66.5					11.8	4	2	08:30:00
Salreu, Estarreja	2005-07-21	A208706	C	Acrsci	4			67					11.7	6	2	08:30:00
Salreu, Estarreja	2005-07-21	A208707	C	Acrsci	4			61					9.9	3.5	2	08:30:00	blood taken
Salreu, Estarreja	2005-07-21	A208708	C	Acrsci	4			60					10.2	4.5	2	08:30:00	blood taken
Salreu, Estarreja	2005-07-21	A208709	C	Acrsci	4		3	65					9.8	1.5	2	09:00:00	blood taken
Salreu, Estarreja	2005-07-21	A208711	C	Acrsci	3			61.5					9.8	4	2	09:30:00	blood taken
Salreu, Estarreja	2005-07-21	A208716	C	Acrsci	3			63					10.6	3.5	2	10:30:00	blood taken
Salreu, Estarreja	2005-07-21	A208717	C	Acrsci	4			62					9.1	2.5	2	10:30:00	B5,blood taken
Salreu, Estarreja	2005-07-21	A208718	C	Acrsci	4			64.5					10.4	2.5	2	10:30:00	blood taken
Salreu, Estarreja	2005-08-26	A208723	C	Acrsci	4			69					12	3	2	10:30:00
Salreu, Estarreja	2005-08-26	A208724	C	Acrsci	4			66.5					9.9	1	1.5	10:30:00
Salreu, Estarreja	2005-09-02	A208727	C	Acrsci	3			63					9.4	2.5	2	08:00:00
Salreu, Estarreja	2005-09-02	A208728	C	Acrsci	4	F		66.5					10.7	1.5	2	08:00:00	B5
Salreu, Estarreja	2005-09-02	A208735	C	Acrsci	4			66					10.9	1	2	10:00:00
Salreu, Estarreja	2005-09-02	A208736	C	Acrsci	4	F		66.5					10.5	2	2	10:00:00
Salreu, Estarreja	2005-09-02	A208737	C	Acrsci	3			60					8.4	1	2	10:00:00
Salreu, Estarreja	2005-09-09	A208739	C	Acrsci	4			67.5					10.3	1.5	2	08:30:00
Salreu, Estarreja	2005-09-09	A208740	C	Acrsci	3			62					9.2	1	1.5	11:30:00
Salreu, Estarreja	2006-04-18	A208768	C	Acrsci	4	M		64.5					10	3	2	12:00:00
Salreu, Estarreja	2006-05-10	A208792	C	Acrsci	4	M		66					9.5	1	2	10:30:00
Salreu, Estarreja	2006-05-10	A208794	C	Acrsci	4	M		66.5					10.1	1	2	10:30:00
Salreu, Estarreja	2006-05-25	A208825	C	Acrsci	4	F		60					10.4	2.5	2	11:30:00	B1
Salreu, Estarreja	2006-05-25	A208827	C	Acrsci	4	M		68					10.7	1.5	2	12:00:00
Salreu, Estarreja	2006-06-16	A208851	C	Acrsci	4	M		66					10.8	1	1.5	11:00:00
Salreu, Estarreja	2006-07-07	A208872	C	Acrsci	4	M	BM3	64					10.2	1	2	10:00:00
Salreu, Estarreja	2006-07-11	A208877	C	Acrsci	4	M	BM3	64					11.5	3	2	10:30:00
Salreu, Estarreja	2006-07-11	A208878	C	Acrsci	4	M		66					9.5	1.5	1.5	10:30:00	Iris grey, fts
Salreu, Estarreja	2006-07-24	A208886	C	Acrsci	4	M		64.5					9.7	1.5	1.5	10:00:00
Salreu, Estarreja	2006-07-24	A208891	C	Acrsci	4		BM3	65					11.6	2	2	11:30:00
Salreu, Estarreja	2006-07-24	A208892	C	Acrsci	4	F	BM3	61					11.3	3.5	2	11:30:00
Salreu, Estarreja	2006-08-01	A208893	C	Acrsci	4	(M)		66.5					10.2	3	2	07:00:00
Salreu, Estarreja	2006-08-01	A208904	C	Acrsci	4			63					9.5	1	2	08:30:00
Salreu, Estarreja	2006-08-01	A208905	C	Acrsci	3			63.5					9.6	2.5	0.5	08:30:00
Salreu, Estarreja	2006-08-01	A208906	C	Acrsci	4	F	BM3	64					10.5	4	2	08:30:00	B3
Salreu, Estarreja	2006-08-01	A208907	C	Acrsci	3			62.5					9.4	2	2	08:30:00
Salreu, Estarreja	2006-08-01	A208908	C	Acrsci	3			62.5					9.8	2.5	2	08:30:00
Salreu, Estarreja	2006-08-01	A208909	C	Acrsci	3			63					9	3	2	08:30:00
Salreu, Estarreja	2006-08-01	A208910	C	Acrsci	3			62.5					9	1	1	08:30:00
Salreu, Estarreja	2006-08-01	A208911	C	Acrsci	4	F		61.5					9.4	2	2	08:30:00
Salreu, Estarreja	2006-08-01	A208912	C	Acrsci	3			64.5					8.9	1	1.5	09:00:00
Salreu, Estarreja	2006-08-01	A208913	C	Acrsci	4	F	BM3	61					9.8	3.5	2	09:00:00	B5, white feather on head
Salreu, Estarreja	2006-08-01	A208914	C	Acrsci	3		filling moult	61.5					9.3	0.5	0.5	09:00:00
Salreu, Estarreja	2006-08-01	A208915	C	Acrsci	3			64					9.6	2	0.5	09:00:00
Salreu, Estarreja	2006-08-01	A208916	C	Acrsci	4	F	BM3	60.5					8.8	0.5	1.5	09:00:00	B4/5
Salreu, Estarreja	2006-08-01	A208917	C	Acrsci	3		filling moult	59.5					9.7	1	0.5	09:00:00	Tail is growing
Salreu, Estarreja	2006-08-01	A208918	C	Acrsci	4	F	BM3	62.5					9.8	2.5	2	09:00:00	B5
Salreu, Estarreja	2006-08-01	A208922	C	Acrsci	3			60					9.8	2.5	2	10:00:00
Salreu, Estarreja	2006-08-01	A208923	C	Acrsci	3			63.5					8.3	1	1.5	10:00:00
Salreu, Estarreja	2006-08-01	A208924	C	Acrsci	3			63.5					9.6	2	2	10:00:00
Salreu, Estarreja	2006-08-01	A208925	C	Acrsci	4	F	BM3	61					10	3.5	2	11:00:00
Salreu, Estarreja	2006-08-01	A208926	C	Acrsci	4			57.5					10.4	2	2	11:00:00
Salreu, Estarreja	2006-08-16	A208927	C	Acrsci	4			63.5					9.3	1	1.5	06:30:00
Salreu, Estarreja	2006-08-16	A208928	C	Acrsci	4	F		63					11.2	4	2	07:00:00
Salreu, Estarreja	2006-08-16	A208929	C	Acrsci	3			63					9.1	2	2	07:00:00
Salreu, Estarreja	2006-08-16	A208930	C	Acrsci	3			60					11.1	5	2	07:00:00
Salreu, Estarreja	2006-08-16	A208931	C	Acrsci	4	F		62					9.2	1	1.5	08:00:00	B5
Salreu, Estarreja	2006-08-16	A208932	C	Acrsci	3			64					8.6	1	0.5	08:00:00
Salreu, Estarreja	2006-08-16	A208933	C	Acrsci	3			64.5					8.7	0.5	0.5	09:00:00
Salreu, Estarreja	2006-08-16	A208934	C	Acrsci	4	F		62					9.2	1	0.5	09:00:00
Salreu, Estarreja	2006-08-16	A208935	C	Acrsci	3			62					9.9	3	1.5	10:00:00
Salreu, Estarreja	2006-08-16	A208936	C	Acrsci	3			62.5					9.8	1	1.5	11:00:00
Salreu, Estarreja	2006-08-21	A208939	C	Acrsci	3			69.5					11.4	3	2	08:00:00
Salreu, Estarreja	2006-08-21	A208940	C	Acrsci	3			64					8.3	0	0.5	08:30:00
Salreu, Estarreja	2006-08-21	A208941	C	Acrsci	4			70					13.7	4.5	1.5	08:30:00
Salreu, Estarreja	2006-08-21	A208942	C	Acrsci	3			67.5					11.2	2.5	1.5	09:00:00
Salreu, Estarreja	2006-08-21	A208945	C	Acrsci	3			67					9.8	1	1.5	10:00:00
Salreu, Estarreja	2006-08-21	A208946	C	Acrsci	3			67					10.4	1.5	1.5	10:00:00
Salreu, Estarreja	2006-08-21	A208947	C	Acrsci	3			63					9.8	1.5	1.5	10:00:00
Salreu, Estarreja	2006-08-21	A208948	C	Acrsci	3			61					9.2	1	2	10:30:00
Salreu, Estarreja	2006-08-25	A208951	C	Acrsci	4			69					10.8	1.5	2	07:30:00
Salreu, Estarreja	2006-08-25	A208952	C	Acrsci	4	F		63.5					9.5	0.5	1.5	07:30:00	(B5)
Salreu, Estarreja	2006-08-25	A208953	C	Acrsci	3			63					9.3	0	1.5	07:30:00
Salreu, Estarreja	2006-08-25	A208955	C	Acrsci	3			69					10.3	0.5	1.5	10:00:00
Salreu, Estarreja	2006-08-29	A208956	C	Acrsci	3			63					9.9	2.5	1.5	07:30:00
Salreu, Estarreja	2006-08-29	A208957	C	Acrsci	3			64.5					9.8	2.5	1.5	07:30:00
Salreu, Estarreja	2006-08-29	A208958	C	Acrsci	3			61.5					8.9	1	2	09:30:00
Salreu, Estarreja	2006-08-29	A208959	C	Acrsci	4			68.5					10.3	1	2	09:30:00
Salreu, Estarreja	2006-08-29	A208960	C	Acrsci	4	F		65.5					9.7	2	2	09:30:00
Salreu, Estarreja	2006-08-29	A208961	C	Acrsci	3			63					9.4	3.5	1.5	10:30:00
Salreu, Estarreja	2006-09-05	A208967	C	Acrsci	3			62					9	2	2	08:30:00
Salreu, Estarreja	2006-09-05	A208968	C	Acrsci	4	F		66					9.7	0.5	2	08:30:00
Salreu, Estarreja	2006-09-05	A208969	C	Acrsci	3			65					10	2	2	08:30:00
Salreu, Estarreja	2006-09-05	A208970	C	Acrsci	4	F		64					10.3	3	1.5	09:00:00	B5
Salreu, Estarreja	2006-09-05	A208971	C	Acrsci	3			63					9.1	0.5	1.5	09:00:00
Salreu, Estarreja	2006-09-05	A208972	C	Acrsci	3			63					10.3	3	2	09:00:00
Salreu, Estarreja	2006-09-05	A208973	C	Acrsci	3			63.5					9.3	1	1.5	09:00:00
Salreu, Estarreja	2006-09-05	A208977	C	Acrsci	3			67					10.2	2	1	10:00:00
Salreu, Estarreja	2006-09-05	A208978	C	Acrsci	3			67					10.2	2	2	10:00:00
Salreu, Estarreja	2006-09-05	A208979	C	Acrsci	3			66					9.2	0.5	1.5	11:30:00
Salreu, Estarreja	2006-09-08	A208986	C	Acrsci	3			67					9.7	1.5	1.5	08:30:00
Salreu, Estarreja	2006-09-08	A208987	C	Acrsci	3			62					9.3	1.5	1	09:00:00
Salreu, Estarreja	2006-09-08	A208988	C	Acrsci	3			62					9.4	1.5	2	10:00:00
Salreu, Estarreja	2006-09-08	A208989	C	Acrsci	3			62.5					8.8	1	2	11:30:00
Salreu, Estarreja	2006-09-11	A208994	C	Acrsci	4	F		66					10.3	1	1.5	08:30:00
Salreu, Estarreja	2006-09-11	A208995	C	Acrsci	3			66					10.3	3	2	08:30:00
Salreu, Estarreja	2006-09-11	A208996	C	Acrsci	3			60.5					8.7	2	2	08:30:00
Salreu, Estarreja	2006-09-11	A208997	C	Acrsci	3			65					10	2	1.5	08:30:00
Salreu, Estarreja	2006-09-11	A208998	C	Acrsci	3			66.5					10.7	1.5	1.5	09:00:00
Salreu, Estarreja	2006-09-11	A208999	C	Acrsci	4			69					11.2	2	1.5	09:00:00
Salreu, Estarreja	2006-09-11	A234001	C	Acrsci	3			63					9.1	1	2	10:00:00
Salreu, Estarreja	2006-09-11	A234003	C	Acrsci	4	F		65.5					13.3	6.5	2	11:30:00
Salreu, Estarreja	2006-09-15	A234007	C	Acrsci	3			66					9.8	0.5	1.5	08:00:00
Salreu, Estarreja	2006-09-15	A234008	C	Acrsci	3			66.5					13.6	4.5	2	08:00:00
Salreu, Estarreja	2006-09-15	A234009	C	Acrsci	3			68					11.3	3.5	1.5	08:00:00
Salreu, Estarreja	2006-09-15	A234013	C	Acrsci	3			63.5					9	1.5	2	11:30:00
Salreu, Estarreja	2007-05-08	A234046	C	Acrsci	4			63.5					10	2	2	09:00:00	NTS grey iris
Salreu, Estarreja	2007-05-10	A234048	C	Acrsci	4	M		65					10.8	2	2	11:00:00
Salreu, Estarreja	2007-05-10	A234049	C	Acrsci	4	M		64					9.5	2	2	11:00:00
Salreu, Estarreja	2007-08-22	A234055	C	Acrsci	4	F		62					9.4	1.5	2	08:00:00
Salreu, Estarreja	2007-08-22	A234056	C	Acrsci	4			62					13	6.5	2	09:00:00
Salreu, Estarreja	2007-08-22	A234057	C	Acrsci	3			62					9	1	1	10:00:00
Salreu, Estarreja	2007-08-24	A234059	C	Acrsci	4	F		66.5					12.6	4	1	07:00:00
Salreu, Estarreja	2007-08-24	A234060	C	Acrsci	3			59.5					7.9	1	0.5	07:00:00
Salreu, Estarreja	2007-08-24	A234065	C	Acrsci	3			61					9	1	1.5	08:30:00
Salreu, Estarreja	2007-08-24	A234066	C	Acrsci	4	F		67.5					11.4	2	2	10:00:00
Salreu, Estarreja	2007-08-24	A234067	C	Acrsci	3			60.5					9.2	1	1.5	10:00:00
Salreu, Estarreja	2007-08-28	A234070	C	Acrsci	4			65.5					10.1	2	2	08:00:00
Salreu, Estarreja	2007-08-28	A234071	C	Acrsci	4	(F)		59.5					14.2	7.5	2	08:00:00
Salreu, Estarreja	2007-08-28	A234072	C	Acrsci	4	F	BM	62.5					12.8	4.5	1.5	08:00:00
Salreu, Estarreja	2007-08-28	A234073	C	Acrsci	3			66					10	1.5	2	08:00:00
Salreu, Estarreja	2007-08-28	A234074	C	Acrsci	4			64.5					14.8	7	2	08:00:00
Salreu, Estarreja	2007-08-28	A234075	C	Acrsci	3			62.5					8.8	0.5	2	08:00:00
Salreu, Estarreja	2007-08-28	A234076	C	Acrsci	3			63					9	1.5	1.5	08:30:00
Salreu, Estarreja	2007-08-28	A234077	C	Acrsci	4			65					15.4	7	2	08:30:00
Salreu, Estarreja	2007-08-28	A234078	C	Acrsci	3			62.5					8.2	0	0.5	08:30:00
Salreu, Estarreja	2007-08-28	A234079	C	Acrsci	3			63					9.3	1	2	08:30:00
Salreu, Estarreja	2007-08-28	A234088	C	Acrsci	3			66.5					9.5	1.5	2	10:00:00
Salreu, Estarreja	2007-08-28	A234089	C	Acrsci	3			62					9	2	1.5	10:00:00
Salreu, Estarreja	2007-08-28	A234090	C	Acrsci	3			67					11.8	4	1.5	10:00:00
Salreu, Estarreja	2007-08-28	A234091	C	Acrsci	3			63.5					9.8	2	2	10:00:00
Salreu, Estarreja	2007-08-28	A234092	C	Acrsci	3			63.5					9.2	1	1.5	10:30:00
Salreu, Estarreja	2007-08-28	A234093	C	Acrsci	4			64					11.4	4	2	10:30:00
Salreu, Estarreja	2007-08-28	A234098	C	Acrsci	3			62.5					8.8	1.5	1.5	11:30:00
Salreu, Estarreja	2007-08-31	A234099	C	Acrsci	3			60	46				8.4	0	1	08:00:00
Salreu, Estarreja	2007-08-31	A234105	C	Acrsci	3			59					8	0	1	08:00:00
Salreu, Estarreja	2007-08-31	A234111	C	Acrsci	3			63					7.9	0	1	08:00:00
Salreu, Estarreja	2007-08-31	A234112	C	Acrsci	3			60					8.8	2	2	08:00:00
Salreu, Estarreja	2007-08-31	A234113	C	Acrsci	3			61					8.2	3	2	09:00:00
Salreu, Estarreja	2007-08-31	A234115	C	Acrsci	4			67					10.3	1	2	09:00:00
Salreu, Estarreja	2007-08-31	A234116	C	Acrsci	3			61					9.1	1	2	09:00:00
Salreu, Estarreja	2007-08-31	A234117	C	Acrsci	3			61					8.6	0.5	1	09:00:00
Salreu, Estarreja	2007-08-31	A234118	C	Acrsci	4	F		59.5					10.2	4	2	09:00:00
Salreu, Estarreja	2007-08-31	A234120	C	Acrsci	3			63.5					10	2.5	2	09:00:00
Salreu, Estarreja	2007-08-31	A234123	C	Acrsci	4	(F)		69					11.5	3	2	10:00:00
Salreu, Estarreja	2007-08-31	A234126	C	Acrsci	3			65		56	19.7	14.8	11.3	3	2	10:00:00
Salreu, Estarreja	2007-08-31	A234128	C	Acrsci	3			58					7.2	0.5	0.5	11:00:00
Salreu, Estarreja	2007-09-04	A234139	C	Acrsci	3			61.5					9.6	3	2	08:30:00
Salreu, Estarreja	2007-09-04	A234140	C	Acrsci	3			64					8.8	1.5	2	08:30:00
Salreu, Estarreja	2007-09-04	A234141	C	Acrsci	3			64.5					10.2	2	2	08:30:00
Salreu, Estarreja	2007-09-04	A234142	C	Acrsci	3			60.5					8.7	2	2	09:00:00
Salreu, Estarreja	2007-09-04	A234143	C	Acrsci	3			67					13.6	4.5	2	09:00:00
Salreu, Estarreja	2007-09-04	A234144	C	Acrsci	3			62					9	1	1.5	09:30:00
Salreu, Estarreja	2007-09-04	A234145	C	Acrsci	3			63					9.1	0.5	1	09:30:00
Salreu, Estarreja	2007-09-07	A234164	C	Acrsci	3			69					10.4	2	1.5	08:30:00
Salreu, Estarreja	2007-09-07	A234165	C	Acrsci	3			64.5					10.8	3.5	2	09:00:00
Salreu, Estarreja	2007-09-07	A234166	C	Acrsci	3			61					9.2	0	1.5	09:00:00
Salreu, Estarreja	2007-09-07	A234167	C	Acrsci	3			64					9	0	1.5	09:00:00
Salreu, Estarreja	2007-09-07	A234168	C	Acrsci	3			64					10.4	4	2	09:00:00
Salreu, Estarreja	2007-09-07	A234169	C	Acrsci	4	F		68					10.1	0.5	2	09:00:00
Salreu, Estarreja	2007-09-07	A234170	C	Acrsci	3			65					11.3	4	2	09:00:00
Salreu, Estarreja	2007-09-07	A234171	C	Acrsci	4			62					10.2	3	2	09:00:00
Salreu, Estarreja	2007-09-07	A234172	C	Acrsci	3			65					9.2	0.5	2	09:00:00
Salreu, Estarreja	2007-09-07	A234173	C	Acrsci	3			64.5					10.5	4	2	09:00:00
Salreu, Estarreja	2007-09-07	A234174	C	Acrsci	3			64					8.6	0.5	1.5	09:00:00
Salreu, Estarreja	2007-09-07	A234175	C	Acrsci	3			63					10.7	3	2	09:30:00
Salreu, Estarreja	2007-09-07	A234176	C	Acrsci	4			68					10.6	1.5	2	09:30:00
Salreu, Estarreja	2007-09-07	A234177	C	Acrsci	3			62					9.3	1	1.5	09:30:00
Salreu, Estarreja	2007-09-07	A234178	C	Acrsci	3			61					8.3	1	1	09:30:00
Salreu, Estarreja	2007-09-07	A234179	C	Acrsci	4	F		66.5					10.5	2	2	09:30:00
Salreu, Estarreja	2007-09-07	A234185	C	Acrsci	4	F		65.5					10.4	2	2	10:30:00
Salreu, Estarreja	2007-09-07	A234186	C	Acrsci	3			65.5					11.5	3	2	10:30:00
Salreu, Estarreja	2007-09-07	A234187	C	Acrsci	3			66					11.7	3.5	2	10:30:00
Salreu, Estarreja	2007-09-07	A234188	C	Acrsci	3			67.5					11.7	3	2	10:30:00
Salreu, Estarreja	2007-09-07	A234189	C	Acrsci	3			66					12	4	2	11:30:00
Salreu, Estarreja	2007-09-07	A234191	C	Acrsci	4	(F)		64					11.2	3	2	11:30:00
Salreu, Estarreja	2007-09-07	A234192	C	Acrsci	3			60					8.2	0	0.5	11:30:00
Salreu, Estarreja	2007-09-07	A234194	C	Acrsci	3			65.5					10.1	2.5	2	11:30:00
Salreu, Estarreja	2007-09-07	A234196	C	Acrsci	3			67					11	2	1.5	11:30:00
Salreu, Estarreja	2007-09-07	A234197	C	Acrsci	3			67.5					10.7	3	2	11:30:00
Salreu, Estarreja	2007-09-11	A234207	C	Acrsci	3			62					9.4	1	1.5	08:30:00
Salreu, Estarreja	2007-09-11	A234208	C	Acrsci	3			65					9	0.5	2	09:00:00
Salreu, Estarreja	2007-09-11	A234209	C	Acrsci	3			63					10.4	0.5	1.5	09:00:00
Salreu, Estarreja	2007-09-11	A234210	C	Acrsci	3			61					9	1.5	1.5	09:30:00
Salreu, Estarreja	2007-09-11	A234211	C	Acrsci	3			61.5					8.2	0.5	0.5	09:30:00
Salreu, Estarreja	2007-09-11	A234215	C	Acrsci	4	F		66					10.5	1	2	10:00:00
Salreu, Estarreja	2007-09-11	A234216	C	Acrsci	4			63					9.6	2	2	10:30:00
Salreu, Estarreja	2007-09-11	A234217	C	Acrsci	3			61.5					9.5	2	2	10:30:00
Salreu, Estarreja	2007-09-11	A234218	C	Acrsci	4			63					11.6	6	1.5	10:30:00
Salreu, Estarreja	2007-09-11	A234221	C	Acrsci	3			63.5					9.3	0.5	0.5	11:30:00
Salreu, Estarreja	2008-05-13	A234353	C	Acrsci	4	M		65			19.8	15.2	10	1	2	09:00:00
Salreu, Estarreja	2008-05-29	A234383	C	Acrsci	4	M		63	46.5	52	22.4	16.8	9.7	1.5	2	10:30:00
Salreu, Estarreja	2008-05-29	A234384	C	Acrsci	4	F		66	49.5	53	21.6	16.8	11.2	2.5	2	10:30:00	B4
Salreu, Estarreja	2008-05-29	A234385	C	Acrsci	4	M		65.6	49	53	23.1	16.8	9.7	1	2	10:30:00
Vilarinho, Cacia	2008-06-03	A234392	C	Acrsci	4	M		66.5	51	55	21.6	16.3	10.7	2	2	17:00:00
Vilarinho, Cacia	2008-06-03	A234395	C	Acrsci	4	M		68	51	56.5	23.7	16.2	11.7	3	2	18:00:00
Vilarinho, Cacia	2008-06-03	A234396	C	Acrsci	4	F		63					13.7	2	1	18:00:00	B3(laying)
Vilarinho, Cacia	2008-06-03	A234398	C	Acrsci	4	F		64	47.5	51	22.6	15.6	10	3	2	18:30:00	B3
Vilarinho, Cacia	2008-06-03	A234399	C	Acrsci	4	M		62	46	52	21.9	17.5	11.1	2	2	19:30:00
Vilarinho, Cacia	2008-06-03	A234401	C	Acrsci	4	M		66.5	49.5	54	21.9	16.3	10.2	2	2	20:00:00
Vilarinho, Cacia	2008-06-03	A234402	C	Acrsci	4	M		64	48	51.5	21.5	16.9	10.5	2	2	21:00:00
Salreu, Estarreja	2008-06-05	A234407	C	Acrsci	4	M		67	51	56.5	22.2	16.2	10.7	2.5	2	11:00:00
Salreu, Estarreja	2008-06-11	A234412	C	Acrsci	4	F		64	47.5	52	21.3	16.2	10.3	2	2	11:00:00	B3
Salreu, Estarreja	2008-06-17	A234414	C	Acrsci	4	M		66	50.5	54.5	22	16.5	9.4	2	2	12:00:00
Salreu, Estarreja	2008-06-20	A234423	C	Acrsci	4	F		63	48	53	21.3	16.2	9	0.5	1.5	10:00:00	B4
Salreu, Estarreja	2008-06-26	A234428	C	Acrsci	4	F		65	48	52	21.9	16.1	11.3	4	2	09:30:00	B3
Salreu, Estarreja	2008-07-25	A234453	C	Acrsci	3			63					8.8	1	1	07:00:00
Salreu, Estarreja	2008-07-25	A234454	C	Acrsci	4	M		62					9.1	1	2	07:00:00
Salreu, Estarreja	2008-07-25	A234455	C	Acrsci	3			65					10.7	3	2	07:30:00
Salreu, Estarreja	2008-07-25	A234456	C	Acrsci	4			65					11.8	4.5	2	07:30:00
Salreu, Estarreja	2008-07-25	A234457	C	Acrsci	4	M		64					10.5	2	2	07:30:00
Salreu, Estarreja	2008-07-25	A234458	C	Acrsci	3			62					8.8	1.5	1.5	07:30:00
Salreu, Estarreja	2008-07-25	A234459	C	Acrsci	4			63					9.4	3.5	2	07:30:00
Salreu, Estarreja	2008-07-25	A234460	C	Acrsci	3			64					9	1	1	07:30:00
Salreu, Estarreja	2008-07-25	A234461	C	Acrsci	3			64.5					9.4	2	1.5	07:30:00
Salreu, Estarreja	2008-07-25	A234466	C	Acrsci	3			61					8.7	1	1.5	08:30:00
Salreu, Estarreja	2008-07-25	A234467	C	Acrsci	4	F		64					10.1	1	2	08:30:00	B3/4
Salreu, Estarreja	2008-07-25	A234468	C	Acrsci	3			60.5					9	0	1.5	08:30:00
Salreu, Estarreja	2008-07-25	A234469	C	Acrsci	4	M							9.8	1	1.5	08:30:00
Salreu, Estarreja	2008-07-25	A234470	C	Acrsci	4	M		64.5					10.6	2	1.5	08:30:00
Salreu, Estarreja	2008-07-25	A234471	C	Acrsci	4	F		62.5					10.7	2	2	08:30:00	B3
Salreu, Estarreja	2008-07-25	A234472	C	Acrsci	4	M		64.5					10.2	2.5	1.5	08:30:00
Salreu, Estarreja	2008-07-25	A234473	C	Acrsci	3			63.5					9.2	1.5	2	08:30:00
Salreu, Estarreja	2008-07-25	A234474	C	Acrsci	4			62					9.6	2.5	2	08:30:00
Salreu, Estarreja	2008-07-25	A234491	C	Acrsci	3			66.5					10.6	1.5	1	10:00:00
Salreu, Estarreja	2008-07-25	A234492	C	Acrsci	4			61.5					10.8	3	2	10:00:00
Salreu, Estarreja	2008-07-25	A234493	C	Acrsci	3			61					9.8	1	1.5	10:00:00
Salreu, Estarreja	2008-07-25	A234494	C	Acrsci	4			64.5	48.5	52	22.4	16.9	9.3	0	1.5	10:00:00
Salreu, Estarreja	2008-07-25	A234495	C	Acrsci	4	F		65.6					10.2	2	2	10:00:00	B5
Salreu, Estarreja	2008-07-25	A234496	C	Acrsci	4			65					10.4	2.5	2	10:00:00
Salreu, Estarreja	2008-07-25	A234499	C	Acrsci	4			62					10.1	2	2	11:00:00
Salreu, Estarreja	2008-07-25	A234500	C	Acrsci	3			64					9.6	1	2	11:00:00
Salreu, Estarreja	2008-07-25	A257425	C	Acrsci	3			61.5					8.5	1	1.5	11:00:00
Salreu, Estarreja	2008-07-25	A257426	C	Acrsci	3			62.5					10	2.5	1.5	11:00:00	ring damaged
Salreu, Estarreja	2008-07-25	A257427	C	Acrsci	4			63.5					9.4	1	2	11:00:00
Salreu, Estarreja	2008-07-25	A257428	C	Acrsci	4	F		64					8.6	1	1.5	11:30:00	B4
Salreu, Estarreja	2008-07-25	A257429	C	Acrsci	3			63.5					9.7	1.5	1.5	11:30:00
Salreu, Estarreja	2008-07-25	A257430	C	Acrsci	4			65.5					10.6	2	2	11:30:00
Salreu, Estarreja	2008-07-25	A257432	C	Acrsci	4			64					10.3	4	2	11:30:00
Salreu, Estarreja	2008-07-25	A257433	C	Acrsci	4			62.5					9.9	1	2	11:30:00
Salreu, Estarreja	2008-08-04	A257438	C	Acrsci	3			65					10.4	2.5	1.5	08:00:00
Salreu, Estarreja	2008-08-04	A257439	C	Acrsci	4	F		63					9.8	2	2	08:00:00	B5
Salreu, Estarreja	2008-08-04	A257440	C	Acrsci	3			65					8.6	0	0	08:00:00
Salreu, Estarreja	2008-08-04	A257441	C	Acrsci	4	F		61.5					9.3	3	2	08:00:00	B5
Salreu, Estarreja	2008-08-04	A257442	C	Acrsci	4			62.5					12	6	2	08:00:00
Salreu, Estarreja	2008-08-04	A257443	C	Acrsci	3			65					8.4	0	1	08:00:00
Salreu, Estarreja	2008-08-04	A257444	C	Acrsci	3			62					8.3	1	1.5	08:00:00
Salreu, Estarreja	2008-08-04	A257445	C	Acrsci	3			61					9.2	1	2	08:30:00
Salreu, Estarreja	2008-08-04	A257447	C	Acrsci	3			64.5					9.7	1.5	1.5	10:00:00
Salreu, Estarreja	2008-08-04	A257448	C	Acrsci	3			63.5					9	1	0.5	10:00:00
Salreu, Estarreja	2008-08-04	A257449	C	Acrsci	4			63					13.5	7	2	10:00:00
Salreu, Estarreja	2008-08-04	A257450	C	Acrsci	3			61					9.2	1	2	10:00:00
Salreu, Estarreja	2008-08-04	A257451	C	Acrsci	4	F		59.5					10.2	4	2	10:30:00	B5
Salreu, Estarreja	2008-08-04	A257452	C	Acrsci	4			64.5					11.1	3.5	2	10:30:00
Salreu, Estarreja	2008-08-04	A257453	C	Acrsci	4	F		65.5					10.7	2	2	11:00:00	B3
Salreu, Estarreja	2008-08-04	A257454	C	Acrsci	3			61.5					9.9	2	1.5	11:00:00
Salreu, Estarreja	2008-08-04	A257455	C	Acrsci	3			65.5					9.1	1.5	1.5	11:00:00
Salreu, Estarreja	2008-08-08	5579107	Museum Paris	Acrsci	4	F		64					9.8	0.5	2	07:30:00	B5
Salreu, Estarreja	2008-08-08	A257461	C	Acrsci	4	F		62					9.1	2	2	07:30:00	B5
Salreu, Estarreja	2008-08-08	A257462	C	Acrsci	3			64.5					8.1	0	1	07:30:00
Salreu, Estarreja	2008-08-08	A257463	C	Acrsci	3			63					8.8	1	2	07:30:00
Salreu, Estarreja	2008-08-08	A257464	C	Acrsci	3			65.5					10.2	2.5	1.5	07:30:00
Salreu, Estarreja	2008-08-08	A257465	C	Acrsci	3			64					9.4	0	1	07:30:00
Salreu, Estarreja	2008-08-08	A257466	C	Acrsci	4			66.5					14.9	7	2	07:30:00
Salreu, Estarreja	2008-08-08	A257467	C	Acrsci	3			62.5					8	0	0.5	07:30:00
Salreu, Estarreja	2008-08-08	A257468	C	Acrsci	4	F		60					8.8	0	2	08:00:00	B4/5
Salreu, Estarreja	2008-08-08	A257469	C	Acrsci	3			64					8.8	0.5	1.5	08:00:00
Salreu, Estarreja	2008-08-08	A257471	C	Acrsci	3			63					8.9	1	1.5	09:30:00
Salreu, Estarreja	2008-08-08	A257472	C	Acrsci	4			68.5					10.1	1.5	1.5	09:30:00
Salreu, Estarreja	2008-08-08	A257473	C	Acrsci	3			62.5					9.3	1.5	1.5	09:30:00
Salreu, Estarreja	2008-08-08	A257474	C	Acrsci	4			62.5					10	3	2	10:00:00
Salreu, Estarreja	2008-08-08	A257475	C	Acrsci	4			62					12.9	6.5	2	10:00:00
Salreu, Estarreja	2008-08-08	A257476	C	Acrsci	4			65.5					10.7	3	2	10:00:00
Salreu, Estarreja	2008-08-08	A257477	C	Acrsci	3			63					10	2	1.5	11:00:00
Salreu, Estarreja	2008-08-13	A257478	C	Acrsci	3			63					9.2	2	1.5	06:30:00
Salreu, Estarreja	2008-08-13	A257479	C	Acrsci	4	F		62.5					10.8	3	2	08:00:00
Salreu, Estarreja	2008-08-13	A257480	C	Acrsci	4			64					10.9	5	2	08:00:00
Salreu, Estarreja	2008-08-13	A257481	C	Acrsci	4			66					10.2	1	1.5	08:00:00
Salreu, Estarreja	2008-08-13	A257482	C	Acrsci	3			62.5					8.7	1	2	08:00:00
Salreu, Estarreja	2008-08-13	A257490	C	Acrsci	4			63.5					9.8	3	1.5	09:00:00
Salreu, Estarreja	2008-08-13	A257491	C	Acrsci	3			62					9.3	3	1.5	09:00:00
Salreu, Estarreja	2008-08-13	A257492	C	Acrsci	3			65.5					10.3	3	1.5	09:00:00
Salreu, Estarreja	2008-08-13	A257493	C	Acrsci	3			65					10	2	0.5	09:00:00
Salreu, Estarreja	2008-08-13	A257494	C	Acrsci	3			64.5					8.8	0	1.5	09:00:00
Salreu, Estarreja	2008-08-13	A257495	C	Acrsci	3			62.5					9.5	3	1.5	09:00:00
Salreu, Estarreja	2008-08-13	A257496	C	Acrsci	3			65.5					10	2	2	10:00:00
Salreu, Estarreja	2008-08-13	A257497	C	Acrsci	3			64.5					9.3	2.5	2	10:00:00
Salreu, Estarreja	2008-08-13	A257498	C	Acrsci	3			67.5					9.7	1.5	1.5	10:00:00
Salreu, Estarreja	2008-08-13	A257499	C	Acrsci	4	F		62.5					11.3	4	2	10:00:00	B4/5
Salreu, Estarreja	2008-08-19	A27503	C	Acrsci	3			59.5					11.5	5	2	08:00:00
Salreu, Estarreja	2008-08-19	A275504	C	Acrsci	4			67					10.7	2	2	08:00:00
Salreu, Estarreja	2008-08-19	A275511	C	Acrsci	3			64					9.8	2	2	09:00:00
Salreu, Estarreja	2008-08-19	A275512	C	Acrsci	3			63					9	0.5	2	09:00:00
Salreu, Estarreja	2008-08-19	A275513	C	Acrsci	3			63.5					9	2.5	1	09:00:00
Salreu, Estarreja	2008-08-19	A275514	C	Acrsci	3			64.5					8.9	1.5	1.5	10:00:00
Salreu, Estarreja	2008-08-19	A275520	C	Acrsci	3			67					10.6	0.5	2	11:00:00
Salreu, Estarreja	2008-08-27	A275525	C	Acrsci	3			63					8.8	1	1.5	08:30:00
Salreu, Estarreja	2008-08-27	A275526	C	Acrsci	4			66.5					10.2	0	2	08:30:00
Salreu, Estarreja	2008-08-27	A275527	C	Acrsci	3			62					9	1	0.5	08:30:00
Salreu, Estarreja	2008-08-27	A275528	C	Acrsci	3			61.5					8.3	0	0.5	09:30:00
Salreu, Estarreja	2008-08-27	A275529	C	Acrsci	3			64					9.7	1	1.5	10:00:00
Salreu, Estarreja	2008-08-27	A275530	C	Acrsci	4	F		61					9	1	2	10:00:00
Salreu, Estarreja	2009-04-10	A275547	C	Acrsci	4			67					10.4	3	3	09:00:00
Salreu, Estarreja	2009-04-18	A275554	C	Acrsci	4			70					13	6	2	07:30:00
Salreu, Estarreja	2009-04-18	A275561	C	Acrsci	4			66					10.4	0	2	09:30:00
Salreu, Estarreja	2009-04-18	A275564	C	Acrsci	4			65					10.2	2	2	10:30:00
Salreu, Estarreja	2009-04-18	A275565	C	Acrsci	4			64.5					10.4	1	3	10:30:00
Salreu, Estarreja	2009-04-18	A275566	C	Acrsci	4			65					10.8	2	2	11:30:00
Salreu, Estarreja	2009-04-25	N490554	MIN. MED. AMB. ICONA MADRID	Acrsci	4			66.5					10.3	2	3	06:30:00
Salreu, Estarreja	2009-04-25	A275579	C	Acrsci	4			66					9.8	1	3	10:30:00
Salreu, Estarreja	2009-04-25	A275580	C	Acrsci	4			64					11.2	3	3	12:00:00
Salreu, Estarreja	2009-05-07	A275581	C	Acrsci	4			66					10.4	2	3	06:30:00
Salreu, Estarreja	2009-05-07	A275584	C	Acrsci	4			63.5					9.3	1	3	08:30:00
Salreu, Estarreja	2009-05-07	A275585	C	Acrsci	4			65					10.5	1	3	08:30:00
Salreu, Estarreja	2009-05-18	A275587	C	Acrsci	4			63					9.6	2	2	11:30:00
Salreu, Estarreja	2009-05-21	A275588	C	Acrsci	4			66.5					10.7	2	2	09:30:00
Salreu, Estarreja	2009-05-21	A275591	C	Acrsci	4			62					9.5	1	3	11:00:00	Photos
Salreu, Estarreja	2009-05-23	A275592	C	Acrsci	4			68					10	1	3	06:30:00
Salreu, Estarreja	2009-05-23	A275595	C	Acrsci	4			63.5					9.9	3	3	07:30:00
Salreu, Estarreja	2009-05-23	A275597	C	Acrsci	4			64.5					10.9	2	3	08:30:00
Salreu, Estarreja	2009-05-23	A275598	C	Acrsci	4			64					9.7	2	3	08:30:00
Salreu, Estarreja	2009-05-23	A275600	C	Acrsci	4			65					10.2	2	3	08:30:00
Salreu, Estarreja	2009-05-23	A275605	C	Acrsci	4			64.5					9.6	1	3	09:30:00
Salreu, Estarreja	2009-05-23	A275606	C	Acrsci	4			64.5					9.4	1	3	11:00:00
Salreu, Estarreja	2009-05-23	A275607	C	Acrsci	4			63					9.5	0	3	11:00:00
Salreu, Estarreja	2009-05-23	A275608	C	Acrsci	4			64					10	3	2	11:00:00
Salreu, Estarreja	2009-05-23	A275609	C	Acrsci	4			61					8.9	0	3	11:00:00
Salreu, Estarreja	2009-05-27	A275611	C	Acrsci	4	M		64					9.4	2	3	08:30:00
Salreu, Estarreja	2009-05-29	A275613	C	Acrsci	4			64.5					10	1	3	07:00:00
Salreu, Estarreja	2009-05-29	A275614	C	Acrsci	4			59.5					9	1	2	07:30:00
Salreu, Estarreja	2009-05-29	A275615	C	Acrsci	4			66					10.8	2	2	07:30:00
Salreu, Estarreja	2009-05-29	A275617	C	Acrsci	4			63.5					10.2	2	3	07:30:00
Salreu, Estarreja	2009-05-29	A275618	C	Acrsci	4			66					10.3	0	2	07:30:00
Salreu, Estarreja	2009-06-12	A275631	C	Acrsci	4			63.5					9.3	1	3	07:00:00
Salreu, Estarreja	2009-06-12	A275638	C	Acrsci	4			64					9.6	0	3	08:00:00
Salreu, Estarreja	2009-06-12	A275639	C	Acrsci	4		Head	60.5					9.6	3	2	09:00:00
Salreu, Estarreja	2009-06-12	A275640	C	Acrsci	4			64					9.2	2	3	09:00:00
Salreu, Estarreja	2009-06-20	A275650	C	Acrsci	4	F		61					10	3	3	07:30:00	PI-3/4
Salreu, Estarreja	2009-06-20	A275652	C	Acrsci	4	F		62					8.8	1	1	07:30:00	PI-4
Salreu, Estarreja	2009-06-20	A275653	C	Acrsci	4	F		62					10.7	0	2	08:30:00	PI-3
Salreu, Estarreja	2009-06-20	A275654	C	Acrsci	3								11.3			08:30:00
Salreu, Estarreja	2009-06-20	A275656	C	Acrsci	4			65.5					11.2	2	2	09:30:00
Salreu, Estarreja	2009-06-20	A275657	C	Acrsci	4			64					9.5	0	3	09:30:00
Salreu, Estarreja	2009-06-20	A275658	C	Acrsci	4	F		63					8.7	0	2	09:30:00	PI-4
Salreu, Estarreja	2009-06-25	A275661	C	Acrsci	4			66.5					9.5	0	2	10:00:00
Salreu, Estarreja	2009-06-27	A275664	C	Acrsci	3			63.5					11.3	3	2	06:30:00
Salreu, Estarreja	2009-06-27	A275669	C	Acrsci	4	F		62					9.3	0	2	07:00:00	PI-4
Salreu, Estarreja	2009-06-27	A275670	C	Acrsci	4			64					10.5	2	2	07:00:00
Salreu, Estarreja	2009-06-27	A275671	C	Acrsci	3			62					9.9	1	2	07:30:00
Salreu, Estarreja	2009-06-27	A275673	C	Acrsci	4	F		64					10	1	2	08:30:00	PI-4
Salreu, Estarreja	2009-06-27	A275674	C	Acrsci	4			64.5					9.6	1	2	08:30:00
Salreu, Estarreja	2009-06-27	A275677	C	Acrsci	4	F		63.5					9.8	1	3	09:30:00	PI-4
Salreu, Estarreja	2009-06-27	A275679	C	Acrsci	4			67					10	1	2	11:00:00
Salreu, Estarreja	2009-06-27	A275680	C	Acrsci	4	F		63.5					9.9	1	2	11:00:00	PI-4
Salreu, Estarreja	2009-07-03	A275689	C	Acrsci	4	F		62.5					11.2	2	2	07:00:00	PI-3
Salreu, Estarreja	2009-07-03	A275690	C	Acrsci	4	M		66.5					9.4	1	3	07:00:00
Salreu, Estarreja	2009-07-03	A275691	C	Acrsci	4	M		65					10.2	1	2	07:00:00
Salreu, Estarreja	2009-07-03	A275692	C	Acrsci	4			64.5					9.6	1	3	07:00:00
Salreu, Estarreja	2009-07-03	A275693	C	Acrsci	4	M		66					10.7	3	3	07:30:00
Salreu, Estarreja	2009-07-03	A275700	C	Acrsci	4	M		66.5					10.5	1	2	08:30:00
Salreu, Estarreja	2009-07-03	A275701	C	Acrsci	4	F		62					11.2	3	3	08:30:00	PI-3
Salreu, Estarreja	2009-07-03	A275702	C	Acrsci	4	F		62					9.4	1	2	08:30:00	PI-4
Salreu, Estarreja	2009-07-03	A275703	C	Acrsci	4			65.5					10.1	2	3	10:00:00
Salreu, Estarreja	2009-07-03	A275704	C	Acrsci	3			54*					8.8	1	1	10:00:00
Salreu, Estarreja	2009-07-03	A275705	C	Acrsci	4			64					9.9	1	2	10:00:00
Salreu, Estarreja	2009-07-03	A275706	C	Acrsci	3			61					9.3	1	2	10:00:00
Salreu, Estarreja	2009-07-03	A275707	C	Acrsci	4	F		63					10.4	1	2	10:00:00	PI-4
Salreu, Estarreja	2009-07-03	A275708	C	Acrsci	4			63.5					9.6	1	3	10:00:00
Salreu, Estarreja	2009-07-03	A275711	C	Acrsci	4	F		63.5					10.3	3	3	10:00:00	PI-3
Salreu, Estarreja	2009-07-07	A275715	C	Acrsci	3			60					9.4	1	2	07:00:00
Salreu, Estarreja	2009-07-07	A275719	C	Acrsci	4	F		61					9.6	1	2	07:00:00	PI-4
Salreu, Estarreja	2009-07-07	A275722	C	Acrsci	4	F		65.5					10.4	1	2	08:00:00	PI-3
Salreu, Estarreja	2009-07-07	A275723	C	Acrsci	4	F		61					9.7	1	2	08:00:00	PI-4
Salreu, Estarreja	2009-07-07	A275724	C	Acrsci	4	F		65.5					9.4	1	2	08:00:00	PI-4
Salreu, Estarreja	2009-07-07	A275725	C	Acrsci	4			62.5					9.5	1	2	08:00:00
Salreu, Estarreja	2009-07-07	A275726	C	Acrsci	4	F		64					9.3	1	2	08:00:00	PI-4
Salreu, Estarreja	2009-07-07	A275728	C	Acrsci	3			62.5					11	1	2	08:00:00
Salreu, Estarreja	2009-07-07	A275733	C	Acrsci	4	F		62.5					10	2	3	10:00:00	PI-4
Salreu, Estarreja	2009-07-07	A275734	C	Acrsci	4	F		61.5					11.6	1	2	10:00:00	PI-5
Salreu, Estarreja	2009-07-07	A275737	C	Acrsci	3			61.5					9.9	1	2	11:00:00
Salreu, Estarreja	2009-07-07	A275738	C	Acrsci	3			60.5					10.3	1	2	11:00:00
Salreu, Estarreja	2009-07-15	A275740	C	Acrsci	4	F		60.5					10.7	3	3	09:00:00	PI-3
Salreu, Estarreja	2009-07-15	A275741	C	Acrsci	4	M		66					10.8	1	1	09:00:00
Salreu, Estarreja	2009-07-15	A275743	C	Acrsci	4	F		63.5					10.1	1	3	09:30:00	PI-3/4
Salreu, Estarreja	2009-07-15	A275749	C	Acrsci	4	F		65.5					9.7	2	2	09:30:00	PI-4
Salreu, Estarreja	2009-07-17	A275756	C	Acrsci	4			65					10.6	1	2	07:00:00
Salreu, Estarreja	2009-07-17	A275757	C	Acrsci	3			62.5					10.2	1	2	07:00:00
Salreu, Estarreja	2009-07-17	A275760	C	Acrsci	4			65					12.6	6	3	08:00:00
Salreu, Estarreja	2009-07-17	A275762	C	Acrsci	4	F		63					10.5	3	3	08:00:00	PI-5
Salreu, Estarreja	2009-07-17	A275763	C	Acrsci	4	F		60.5					10.4	3	3	09:00:00	PI-5
Salreu, Estarreja	2009-07-17	A275765	C	Acrsci	4	F		63					9.9	2	3	09:00:00	PI-4
Salreu, Estarreja	2009-07-17	A275766	C	Acrsci	3	F		66					10.5	2	3	09:00:00	PI-3
Salreu, Estarreja	2009-07-17	A275767	C	Acrsci	3			67					9.5	2	3	09:00:00
Salreu, Estarreja	2009-07-17	A275768	C	Acrsci	4	F		62.5					9.5	2	3	09:00:00	PI-5
Salreu, Estarreja	2009-07-17	A275769	C	Acrsci	4			66					11	3	3	09:00:00
Salreu, Estarreja	2009-07-17	A275770	C	Acrsci	3			64.5					9.7	1	2	09:00:00
Salreu, Estarreja	2009-07-17	A275771	C	Acrsci	4			66.5					9.1	2	2	10:00:00
Salreu, Estarreja	2009-07-17	A275772	C	Acrsci	4	F		61					10	1	3	10:00:00	PI-4/5
Salreu, Estarreja	2009-07-17	A275773	C	Acrsci	4			63.5					11.4	4	3	10:00:00
Salreu, Estarreja	2009-07-17	A275774	C	Acrsci	4			66					10.1	2	3	10:00:00
Salreu, Estarreja	2009-07-17	A275775	C	Acrsci	4			64					10.8	2	2	10:00:00
Salreu, Estarreja	2009-07-21	A275782	C	Acrsci	4			65.5					12.1	4	3	07:00:00
Salreu, Estarreja	2009-07-21	A275783	C	Acrsci	3			61					9.2	1	2	07:00:00
Salreu, Estarreja	2009-07-21	A275784	C	Acrsci	3			61					9.6	3	3	07:00:00
Salreu, Estarreja	2009-07-21	A275785	C	Acrsci	3			63					9.2	2	3	07:00:00
Salreu, Estarreja	2009-07-21	A275786	C	Acrsci	3			62					10.7	3	3	07:00:00
Salreu, Estarreja	2009-07-21	A275787	C	Acrsci	3			61.5					9.2	2	2	07:00:00
Salreu, Estarreja	2009-07-21	A275788	C	Acrsci	4			66					10.7	3	2	07:00:00
Salreu, Estarreja	2009-07-21	A275789	C	Acrsci	3			62					9.2	0	2	07:00:00
Salreu, Estarreja	2009-07-21	A275790	C	Acrsci	3			62.5					9	2	3	07:00:00
Salreu, Estarreja	2009-07-21	A275791	C	Acrsci	4	F		64					10.3	2	3	07:00:00	PI-4
Salreu, Estarreja	2009-07-21	A275792	C	Acrsci	3			62.5					10.3	2	3	07:00:00
Salreu, Estarreja	2009-07-21	A275793	C	Acrsci	3			60					9.3	1	1	07:00:00
Salreu, Estarreja	2009-07-21	A275794	C	Acrsci	3			66					9	1	2	07:00:00
Salreu, Estarreja	2009-07-21	A275795	C	Acrsci	3			64.5					9.6	1	2	07:00:00
Salreu, Estarreja	2009-07-21	A275796	C	Acrsci	3			61					8.6	1	3	07:00:00
Salreu, Estarreja	2009-07-21	A275797	C	Acrsci	3			65.5					10.7	2	3	07:00:00
Salreu, Estarreja	2009-07-21	A275801	C	Acrsci	3			62.5					10	2	1	08:00:00
Salreu, Estarreja	2009-07-21	A275802	C	Acrsci	4			64					10.5	4	2	08:00:00
Salreu, Estarreja	2009-07-21	A275803	C	Acrsci	4			62.5					10.7	3	3	08:00:00
Salreu, Estarreja	2009-07-21	A275804	C	Acrsci	3			62.5					8.2	2	1	08:00:00
Salreu, Estarreja	2009-07-21	A275805	C	Acrsci	3			61					9.8	1	1	08:00:00
Salreu, Estarreja	2009-07-21	A275806	C	Acrsci	3			63					10.6	2	1	08:00:00
Salreu, Estarreja	2009-07-21	A275807	C	Acrsci	3			65.5					9.7	2	2	08:00:00
Salreu, Estarreja	2009-07-21	A275808	C	Acrsci	3			64.5					10.2	2	2	08:00:00
Salreu, Estarreja	2009-07-21	A275809	C	Acrsci	3			63					10.7	2	3	08:00:00
Salreu, Estarreja	2009-07-21	A275810	C	Acrsci	3			61.5					9.1	1	2	08:00:00
Salreu, Estarreja	2009-07-21	A275811	C	Acrsci	4			62.5					10.7	2	3	08:00:00
Salreu, Estarreja	2009-07-21	A275812	C	Acrsci	4			66					10.5	3	3	08:00:00
Salreu, Estarreja	2009-07-21	A275813	C	Acrsci	4			68					10.5	2	3	08:00:00
Salreu, Estarreja	2009-07-21	A275814	C	Acrsci	4			65					9.7	1	3	08:00:00
Salreu, Estarreja	2009-07-21	A275815	C	Acrsci	3			64					10.2	3	3	08:00:00
Salreu, Estarreja	2009-07-21	A275816	C	Acrsci	3			60.5					9.6	1	1	08:00:00
Salreu, Estarreja	2009-07-21	A275817	C	Acrsci	3			61					10.3	2	2	09:00:00
Salreu, Estarreja	2009-07-21	A275818	C	Acrsci	4	F		64					10.5	2	3	09:00:00	PI-4/5
Salreu, Estarreja	2009-07-21	A275819	C	Acrsci	3			61.5					9	2	2	09:00:00
Salreu, Estarreja	2009-07-21	A275820	C	Acrsci	3			62					9.9	2	2	09:00:00
Salreu, Estarreja	2009-07-21	A275821	C	Acrsci	4			66					10.7	2	3	09:00:00
Salreu, Estarreja	2009-07-21	A275822	C	Acrsci	4			64					9.8	1	3	09:00:00
Salreu, Estarreja	2009-07-21	A275823	C	Acrsci	3			62					8.8	1	2	09:00:00
Salreu, Estarreja	2009-07-21	A275824	C	Acrsci	4			66.5					10.2	1	3	09:00:00
Salreu, Estarreja	2009-07-21	A275825	C	Acrsci	4			63					10.3	3	3	09:00:00
Salreu, Estarreja	2009-07-21	A275826	C	Acrsci	4	F		63					11.3	2	3	09:00:00	PI-4
Salreu, Estarreja	2009-07-21	A275828	C	Acrsci	3			64.5					9.8	1	2	10:00:00
Salreu, Estarreja	2009-07-21	A275829	C	Acrsci	4			64.5					10.2	1	2	10:00:00
Salreu, Estarreja	2009-07-21	A275851	C	Acrsci	4			64.5					11	3	3	10:00:00
Salreu, Estarreja	2009-07-21	A275867	C	Acrsci	4	F		61.5					9.9	3	3	11:00:00	PI-4
Salreu, Estarreja	2009-07-21	A275868	C	Acrsci	3			63.5					9.7	2	2	11:00:00
Salreu, Estarreja	2009-07-21	A275869	C	Acrsci	3			64					10.5	3	3	11:00:00
Salreu, Estarreja	2009-07-28	A275901	C	Acrsci	3			61.5					8.8	1	2	07:00:00
Salreu, Estarreja	2009-07-28	A275902	C	Acrsci	4	F		64					10.6	4	3	07:00:00	PI-5
Salreu, Estarreja	2009-07-28	A275903	C	Acrsci	3			62.5					8.3	1	3	07:00:00
Salreu, Estarreja	2009-07-28	A275904	C	Acrsci	3			64					10.3	1	1	07:00:00
Salreu, Estarreja	2009-07-28	A275905	C	Acrsci	4			63.5					11	4	3	07:00:00
Salreu, Estarreja	2009-07-28	A275906	C	Acrsci	3			60.5					8.3	0	2	07:00:00
Salreu, Estarreja	2009-07-28	A275907	C	Acrsci	4			65.5					10	1	2	08:00:00
[truncated: 1,883 more rows]
